# Supplementary material for: Comparative Evaluation of Plasma Metabolomic Data from Multiple Laboratories
Source: Metabolites. 2022 Feb 1;12(2):135. doi: 10.3390/metabo12020135 (PMC8877229; doi:10.3390/metabo12020135)
Supplement: Supplementary file 1 [file metabolites-12-00135-s001.zip]

Archive with 1 entries (1 files):
- metabolites-1568419-supplementary.xlsx
