# Supplementary material for: Comparative Evaluation of Plasma Metabolomic Data from Multiple Laboratories
Source: Metabolites. 2022 Feb 1;12(2):135. doi: 10.3390/metabo12020135 (PMC8877229; doi:10.3390/metabo12020135)
Supplement: Supplementary file 1 [file metabolites-12-00135-s001.zip › metabolites-1568419-supplementary.xlsx]

## Sheet: Table S1
	Table S1. Sample preparation procedure, separation, MS detection and data processing for each analytical method of hydrophilic metabolites
	Method ID	Sample preparation	Separation	MS detection	Data processing (software)	ref
	A	The dried aqueous layer was reconstituted in 75 µL of water, and ultracentrifuged using 5-kDa-cutoff filter (Human Metabolome Technologies) for 30 min.	Agilent 1600 CE system (cation mode, Agilent Technologies) with a fused-silica capillary (50 µm i.d. × 100 cm, Polymicro Technologies)	Agilent 6210 TOF LC/MS system (Agilent Technologies) in the full scan mode (positive ion mode)	MasterHands ver. 2.17.3.18, Microsoft Excel 2016	[16]
	B	The dried aqueous layer was reconstituted in 75 µL of water, and ultracentrifuged using 5-kDa-cutoff filter (Human Metabolome Technologies) for 30 min. The filtrate was further diluted 2-fold.	Agilent 7100 CE system (anion mode, Agilent Technologies) with a cationic polymer modified COSMO(+) capillary (50 µm i.d. × 105 cm, Nacalai Tesque)	Agilent 6220 TOF LC/MS system (Agilent Technologies) in the full scan mode (negative ion mode)	MasterHands ver. 2.17.3.18, Microsoft Excel 2016	[17]
	C	The dried aqueous layer was reconstituted in 200 µL of water.	Dionex ICS-5000+ capillary-IC system (Thermo Fisher Scientific) with a Dionex IonPac AS11-HC-4 µm column (0.4 mm i.d. × 250 mm, 4 µm particle size, Thermo Fisher Scientific)	Q Exactive plus (Thermo Fisher Scientific) in the full scan mode (negative ion mode)	Tracefinder software ver. 5.0 (Thermo Scientific), Microsoft Excel 2016	[18]
	D	The dried aqueous layer was reconstituted in 100 µL of water.	Dionex ICS-5000+ HPIC system (Thermo Fisher Scientific) with a Dionex IonPac AS11-HC-4 µm column (2 mm i.d. × 250 mm, 4 µm particle size, Thermo Fisher Scientific)	Q Exactive (Thermo Fisher Scientific) in the full scan and data-dependent MS/MS modes (positive and negative ion modes)	Xcalibur software ver. 3.0 (Thermo Scientific), Microsoft Excel 2019	[19]
	E	The dried aqueous layer was reconstituted in 100 µL of water.	Nexera X2 UHPLC system (Shimadzu) with a Discovery HS F5 column (2.1 mm i.d. × 150 mm, 3 μm particle size, Merck)	Q Exactive (Thermo Fisher Scientific) in the full scan and data-dependent MS/MS modes (positive and negative ion modes)	Xcalibur software ver. 3.0 (Thermo Scientific), Microsoft Excel 2019	[19]
	F	The dried aqueous layer was reconstituted in 100 µL of water. Then, the blank, calibration standard, Biocrates QC, gQC, NIST QC or sample (20 μL) was applied to each plate well. All of the sample preparation procedures followed the kit protocols.	MxP Quant 500 Column System (Biocrates Co.)	Xevo TQ-S (Waters Co.) in the MRM mode (positive and negative ion modes)	MetIDQTM Oxygen 2893, Microsoft Excel 2016	[20]
	G	The dried aqueous layer was reacted with 40 µL of 40 mg/mL methoxyamine hydrochloride at 37oC for 90 min and then with 160 µL of N-methyl-N-trimethylsilyl-trifluoroacetamide (MSTFA, GL Sciences Inc.) at 37oC for 30 min for derivatization.	Agilent GC 7890A system (Agilent Technologies) with a Agilent DB-5ms DuraGuard capillary column (250 mm i.d. × 40 m, 0.25 µm film thickness, Agilent Technologies)	Agilent MSD 5975C system (Agilent Technologies) in the full scan mode	Mass Hunter ver. B.07.01. (Agilent Technologies), Microsoft Excel 2019	[21]
	H	The dried aqueous layer was reacted with 40 µL of 40 mg/mL methoxyamine hydrochloride dissolved in pyridine at 37ºC for 90 min and then with 160 µL of N-methyl-N-trimethylsilyl-trifluoroacetamide (MSTFA, GL Sciences Inc.) at 37ºC for 30 min for derivatization.	Shimadzu GCMS-QP2010 Plus (Shimadzu Co., Kyoto, Japan), and a DB-5 column (0.25 mm i.d. × 30 m, 1.00 μm film thickness) (Agilent Technologies, Palo Alto, CA, USA)	Shimadzu GCMS-QP2010 Plus single quadrupole MS system (Shimadzu Co.) in the full scan mode	Shimadzu GCMSsolution software Version 4.52 (Shimadzu Co.) with Shimadzu GCMS Smart Metabolites Database Version 2	[22]
	I	The dried aqueous layer was reacted with 40 µL of 40 mg/mL methoxyamine hydrochloride at 37oC for 90 min and then with 160 µL of N-methyl-N-trimethylsilyl-trifluoroacetamide (MSTFA, GL Sciences Inc.) at 37oC for 30 min for derivatization.	Shimadzu TQ-8040 GC system (Shimadzu Co.) with a BPX-5 capillary column (0.25 mm i.d. × 30 m, 0.25 µm film thickness, SGE Analytical Science Pty. Ltd.)	Shimadzu GCMS-TQ8040 triple quadrupole MS system (Shimadzu Co.) in the MRM mode	Traverse MS ver.1.2.9.0, (Reifycs Inc.), Microsoft Excel 2019	[23]
	J	The dried aqueous layer was reacted with 40 µL of 40 mg/mL methoxyamine hydrochloride at 37oC for 90 min and then with 160 µL of N-methyl-N-trimethylsilyl-trifluoroacetamide (MSTFA, GL Sciences Inc.) at 37oC for 30 min for derivatization.	Shimadzu QP-2010 Plus GC system (Shimadzu Co.) with a BPX-5 capillary column (250 mm i.d. × 30 m, 0.25 µm film thickness, SGE Analytical Science Pty. Ltd.)	Shimadzu GCMS-TQ8040 triple quadrupole MS system (Shimadzu Co.) in the MRM mode	GCMSolution (ver. 4.50), Microsoft Excel 2016	[23]
	K	The dried aqueous layer was reacted with 50 µL of 40 mg/mL methoxyamine hydrochloride at 30oC for 60 min and then with 50 µL of N-(tert-butyldimethylsilyl)-N-methyltri uoroacetamide containing 1% tert-butyldimethylchlorosilane (MTBSTFA+1%TBDMCS, Thermo Fischer Scientic) at 95oC for 60 min for derivatization.	Shimadzu GC-2010 Plus GC system (Shimadzu Co.) with a DB-5MS+DG capillary column (0.25 mm i.d. × 30 m, 0.25 µm film thickness, Agilent Technologies)	Shimadzu GCMS-QP2020 single quadrupole MS system (Shimadzu Co.) in the SIM mode	GCMSolution (ver. 4.52), Microsoft Excel 2016	[24]

## Sheet: Table S2
	Table S2. Sample preparation procedure, separation, MS detection and data processing for each analytical method of hydrophobic metabolites
	Method ID	Sample preparation	Separation	MS detection	Data processing (software)	ref.
	A	The dried organic layer was reconstituted in 100 μL of methanol/chloroform (50/50, v/v).	Acquity UPLC system (Waters) with an Acquity UPLC Peptide BEH C18 column ( 2.1 mm i.d. × 50mm, 1.7 μm particle size, Waters)	TripleTOF 6600 (SCIEX) in the IDA mode (positive or negative ion modes).	Analyst TF ver.1.8.1 (SCIEX) SCIEX MS converter Ver. Beta 1.3 (SCIEX) 2DICAL ver. 0.91 (Mitsui Knowledge Industry), Microsoft Excel 2019	[25]
	B	The dried organic layer was reconstituted in 300 µL of methanol.	Dionex Ulti Mate 3000 HPLC system (Thermo Fisher Scientific) with a L-column 3 C18 (2.0 mm i.d. × 100 mm, 2 μm particle size, CERI)	Q Exactive Plus (Thermo Fisher Scientific) in the full scan and data-dependent MS/MS modes (positive and negative ion modes)	Xcalibur software ver. 4.2 (Thermo Scientific), Lipid Search ver. 4.2.23, Microsoft Excel 2019	–
	C	The dried organic layer was reconstituted in 100 µL of methanol/chloroform (50/50, v/v). After reconstitution, the solution was further diluted with same volume of methanol.	Ultimate 3000 RSLC system (ThermoFisher Scientific) with an InertSustainSwift C18 column (2.1 mm i.d. x 250 mm, 1.9 μm particle size, GL Science)	Orbitrap Fusion (ThermoFisher Scientific) in the full scan MS mode and data dependent MS2/MS3 mode (positive and negative ion modes)	Compound Discover software ver. 3.1 (ThermoFisher Scientific), Microsoft Excel 2016	[26]
	D	The dried organic layer was reconstituted in 100 μL of methanol/chloroform (50/50, v/v). After reconstitution, the solution was further diluted (1:10 or 1:50, depending on target) with methanol.	Nexera UHPLC system (Shimadzu Co., Kyoto, Japan) with Acquity UPLC BEH C8 column (2.1 mm i.d. × 100 mm, 1.7 μm particle size, Waters)	LCMS-8060 triple quadrupole mass spectrometers (Shimadzu) in the MRM mode (positive and negative ion modes)	Shimazu LabSolution ver. 5.91 (Shimadzu), in-house made software “traces”, Microsoft Excel 2019	[27]
	E	The dried organic layer was reconstituted in 100 µL of methanol/chloroform (50/50, v/v).	Shimadzu Nexera UC SFC system (Shimadzu) with an ACQUITY UPC2 Torus DEA column (3.0 mm i.d. × 100 mm, 1.7 μm particle size, Waters)	Shimadzu LCMS-8060 triple quadrupole MS system (Shimadzu) in the MRM mode (positive and negative ion modes)	Shimazu LabSolution ver. 5.91 (Shimadzu), MRMPROBS ver. 2.86, Microsoft Excel 2019	[28]
	F	The dried organic layer was reconstituted in 100 µL of methanol/chloroform (50/50, v/v).	Shimadzu Nexera UC SFC system (Shimadzu) with an ACQUITY UPC2 HSS C18 column (3.0 mm i.d. × 100 mm, 1.8 μm particle size, Waters)	Shimadzu LCMS-8060 triple quadrupole MS system (Shimadzu) in the MRM mode (positive and negative ion modes)	Shimazu LabSolution ver. 5.91 (Shimadzu), MRMPROBS ver. 2.86, Microsoft Excel 2019	[19]
	G	The dried organic layer was reconstituted in 100 µL of methanol. Then, the blank, calibration standard, Biocrates QC, gQC, NIST QC or sample (20 μL) was applied to each plate well. All of the sample preparation procedures followed the kit protocols.	Flow injection analysis	Xevo TQ-S (Waters Co.) in the MRM mode (positive ion mode)	MetIDQTM Oxygen 2893, Microsoft Excel 2016	[20]

## Sheet: Table S3
	Table S3. Summary of data set
		Hydrophilic				Hydrophobic				Hydrophilic + Hydrophobic metabolite
	1.Number of identified metabolites from human plasma and/or mouse plasma samples by at least one analytical method	160				660				820
	2.Number of identified metabolites from both samples by 'two, three or four' or more multiple methods	‘two or more’	‘three and more’	‘four or more’		‘two or more’	‘three and more’	‘four or more’		‘two or more’	‘three and more’	‘four or more’
		111	74	51		291	188	114		402	262	165
	3.Number of metabolites that were statistically significant between samples human plasma and mouse plasma among multiple methods based on a two-sided Student’s t-test (α = 0.05).	88	59	36		256	156	91		344	215	127
	4.Number of metabolites that showed human plasma/mouse plasma levels in the same directions among methods based on a two-sided Student’s t-test (α = 0.05) and a relative quantitative value of 1	82 (93.2%)	53 (89.8%)	32 (88.9%)		243 (94.9%)	145 (92.9%)	85 (93.4%)		325 (94.5%)	198 (92.1%)	117 (92.1%)
	5.Number of metabolites that were statistically similar human plasma/mouse plasma levels among multiple methods using a one-way ANOVA (α = 0.05)	40 (36.0%)	23 (31.1%)	14 (27.5%)		62 (21.3%)	18 (9.6%)	5 (4.4%)		102 (25.4%)	41 (15.6%)	19 (11.5%)
	6.Number of metabolites that were statistically similar human plasma/mouse plasma levels among multiple methods ignoring one outlier method using a one-way ANOVA (α = 0.05)	56 (50.5%)	30 (40.5%)	17 (33.3%)		135 (46.4%)	55 (29.3%)	22 (19.3%)		191 (47.5%)	85 (32.4%)	39 (23.6%)
	The percentages (%) in the parentheses described in items 5 and 6 indicate the ratio of the numbers of item 5 or 6 to item 2. The percentages (%) in the parentheses described in item 4 indicates the ratio of the numbers of item 4 to item 3.

## Sheet: Table S4
	Table S4. Summary of data set after selection of the quantitatively guaranteed metabolites
		Hydrophilic metabolite				Hydrophobic metabolite				Hydrophilic + Hydrophobic metabolite
	1.Number of identified metabolites from human plasma and/or mouse plasma samples by at least one analytical method	131				297				428
	2.Number of identified metabolites from both samples by 'two, three or four' or more multiple methods	‘two or more’	‘three and more’	‘four or more’		‘two or more’	‘three and more’	‘four or more’		‘two or more’	‘three and more’	‘four or more’
		86	50	33		154	82	31		240	132	64
	3.Number of metabolites that were statistically significant between samples human plasma and mouse plasma among multiple methods based on a two-sided Student’s t-test (α = 0.05).	66	43	24		123	70	21		189	113	45
	4.Number of metabolites that showed human plasma/mouse plasma levels in the same directions among methods based on a two-sided Student’s t-test (α = 0.05) and a relative quantitative value of 1	60 (90.9%)	38 (88.4%)	23 (95.8%)		117 (95.1%)	66 (94.3%)	20 (95.2%)		177 (93.7%)	104 (92.0%)	43 (95.6%)
	5.Number of metabolites that were statistically similar human plasma/mouse plasma levels among multiple methods using a one-way ANOVA (α = 0.05)	30 (34.9%)	15 (30.0%)	11 (33.3%)		49 (31.8%)	15 (18.3%)	6 (19.4%)		79 (32.9%)	30 (22.7%)	17 (26.6%)
	6.Number of metabolites that were statistically similar human plasma/mouse plasma levels among multiple methods ignoring one outlier method using a one-way ANOVA (α = 0.05)	48 (55.8%)	23 (46.0%)	17 (51.5%)		87 (56.5%)	25 (30.5%)	9 (29.0%)		135 (56.3%)	48 (36.4%)	26 (40.6%)
	The percentages (%) in the parentheses described in items 5 and 6 indicate the ratio of the numbers of item 5 or 6 to item 2. The percentages (%) in the parentheses described in item 4 indicates the ratio of the numbers of item 4 to item 3.

## Sheet: Table S5
	Table S5. Peak area/height values and results of statistical tests of 160 hydrophilic metabolites detected by the 11 different methods
	ID	Compound name	Abbreviation	A																		B																		C
				S-1			S-2			S-3			S-1/S-3				Mean			[S-2]/([S-1]+[S-3])*100		S-1			S-2			S-3			S-1/S-3				Mean			[S-2]/([S-1]+[S-3])*100		S-1			S-2			S-3			S-1/S-3
				1	2	3	1	2	3	1	2	3	1	2	3	Mean	[S-1]	[S-2]	[S-3]			1	2	3	1	2	3	1	2	3	1	2	3	Mean	[S-1]	[S-2]	[S-3]			1	2	3	1	2	3	1	2	3	1
	1	1-Methylhistidine	1-Methyl-His
	2	2,3-Bisphosphoglycerate	2,3-BPG																																					0	0	0	334429	330763	387800	1172979	1163268	1328170
	3	2-Aminobutanoic acid	2-Aminobutanoic acid	5043	6149	6271	5330	6524	5987	3924	3731	3923	1.28517	1.64808	1.59852	1.51059	5821	5947	3859.33	61.4338
	4	2-Aminoethanol	2-Aminoethanol
	5	2-Dehydro-D-gluconate	2-Dehydrogluconate
	6	2-Hydroxy glutaric acid	2-Hydroxy glutaric acid																			873	903	0	1408	1125	1104	1962	1842	1999
	7	2-Hydroxypentanoate	2-Hydroxypentanoate																																					106902979	103213474	103222547	129914671	155962669	125894719	194125903	190380645	201219615	0.550689
	8	2-Ketoglutaric acid	2KG																																					321690046	300408170	306791373	226835950	222898031	231918555	129083798	135360542	141688118	2.4921
	9	2-Methyl-3-hydroxybutyric acid	2-Methyl-3-hydroxybutyric acid
	10	2-Phospho-D-glyceric acid	2-PGA																			0	0	0	715	0	564	1230	1081	869
	11	3-Aminoisobutyric acid	3-Aminoisobutyric acid	378	576	668	0	0	655	0	0	0
	12	3-Hydroxy-3-methylglutaric acid	3-Hydroxymethylglutaric acid																																					1729673	1688915	1894530	5750648	5739571	5571170	9959724	9785925	11141351	0.173667
	13	3-Hydroxybutyrate	3-Hydroxybutyrate																			34895	32684	30561	292312	291535	284194	519973	534635	555640	0.0671093	0.0611333	0.0550014	0.0610813	32713.3	289347	536749	50.8105
	14	3-Hydroxyisovaleric acid	3-Hydroxyisovaleric acid
	15	3-Hydroxypropionic acid	3-Hydroxypropionic acid
	16	3-Methylhistidine	3-Methylhistidine	4224	5048	5000	5687	6660	6117	6030	6501	6697	0.700498	0.776496	0.746603	0.741199	4757.33	6154.67	6409.33	55.1164
	17	3-Phospho-D-glyceric acid	3-PGA																			0	0	0	3317	4373	3958	8139	8504	9172
	18	4-Acetylbutyrate	4-Acetylbutyrate																																					1541059	1289150	882241	1095305	0	1141210	1043099	1784805	1380666	1.47739
	19	4-Hydroxy-L-proline	4-Hydroxy-Pro
	20	4-Hydroxyphenyllactic acid	4-Hydroxyphenyllactic acid
	21	4-Methyl-2-oxopentanoate	4-Methyl-2-oxopentanoate																			30452	28436	30218	20450	21432	20416	12863	12690	12036	2.36741	2.24082	2.51063	2.37295	29702	20766	12529.7	49.1716		198476188	186877451	192256766	137942696	136000857	136119284	69000251	69864200	77101832	2.87646
	22	5-Oxoproline	5-Oxoproline																			41425	41247	39758	53231	56525	52943	70357	64729	63048	0.588783	0.637226	0.630599	0.618869	40810	54233	66044.7	50.754		861821076	910732592	813251857	1016113624	1194464164	877719152	1455692190	1433817431	1494243825	0.592035
	23	6-Phosphogluconic acid	6PG																																					0	0	0	1589116	1084517	1407243	2929466	3189036	3512060
	24	Acetylglycine	Acetyl-Gly
	25	Adenine	Adenine
	26	Adenosine 5'-diphosphate	ADP																																					20725	33359	0	55573	0	17019	89466	69214	88613
	27	Adenosine 5'-monophosphate	AMP																			0	0	0	955	1443	1404	2259	2216	2156
	28	Adenosine 5'-triphosphate	ATP																																					0	0	0	0	0	0	11094	26651	33643
	29	Adenylosuccinic acid	Succinyl AMP																																					0	0	0	265429	281120	224868	625426	637315	676278
	30	Alanine	Ala	132927	174933	185568	212916	244414	233162	207585	221508	228836	0.64035	0.789737	0.810921	0.747003	164476	230164	219310	59.972
	31	Allantoic acid	Allantoic acid																			0	0	0	1076	1030	1223	2441	1332	2164										4925513	5578260	4898478	29609162	33581773	25837614	58976629	56575537	61410121	0.0835164
	32	Allantoin	Allantoin
	33	Alpha-Ketovaline	2-Ketoisovaleric acid																			3470	4264	4162	3265	0	2435	0	0	0										42408590	40453728	39424662	23883861	25204872	21372791	9539664	11315722	12060967	4.4455
	34	Amino adipic acid	Amino adipic acid	0	0	0	865	841	761	1448	1493	1405
	35	Arabinose	Arabinose
	36	Arabitol	Arabitol
	37	Arginine	Arg	39944	55038	55473	32352	37119	37318	2574	2339	2510	15.5183	23.5306	22.1008	20.3832	50151.7	35596.3	2474.33	67.6402
	38	Asparagine	Asn	846	983	1028	0	794	765	0	0	0
	39	Aspartic acid	Asp	1521	1759	1962	1274	1559	1233	939	611	573	1.61981	2.87889	3.42408	2.64093	1747.33	1355.33	707.667	55.2071																				74738295	94224661	89659701	126242698	115763126	122543932	142621270	146453287	155780643	0.524033
	40	Azelate	Azelate																			1084	1370	1056	2257	2384	1473	3230	2806	2775	0.335604	0.488239	0.380541	0.401461	1170	2038	2937	49.6226		10127050	10105613	9214742	17202173	20077239	18048600	23559613	24581439	26617464	0.429848
	41	Beta-Alanine	Beta-Ala	657	931	966	1301	1683	1513	1637	1627	1486	0.401344	0.572219	0.650067	0.54121	851.333	1499	1583.33	61.569
	42	Betaine	Betaine	22492	23921	22447	28257	35264	33055	36452	38966	39887	0.617031	0.613894	0.562765	0.597897	22953.3	32192	38435	52.4399
	43	Beta-Lactose	Beta-Lactose
	44	Carnitine	Carnitine	31678	34230	32195	31940	38730	37386	39531	40455	43063	0.801346	0.846125	0.747626	0.798366	32701	36018.7	41016.3	48.8605
	45	Choline	Choline	20424	20561	18154	57244	67689	64180	93856	96165	103730	0.21761	0.21381	0.175012	0.202144	19713	63037.7	97917	53.5898
	46	cis-Aconitic acid	cis-Aco																			5319	5624	5811	13030	15778	13138	20660	20359	19241	0.257454	0.276241	0.302011	0.278569	5584.67	13982	20086.7	54.4654		17736692	19256221	18062559	55097521	51943571	52897051	87834219	84377839	97841420	0.201934
	47	Citramalate	Citramalate
	48	Citric acid	Cit																			33951	36625	37407	83664	85107	88961	121237	138746	133066	0.280038	0.263972	0.281116	0.275042	35994.3	85910.7	131016	51.4402		822427699	883271943	833380853	1830508839	1726006589	1883723066	2586841652	2806021475	2786719712	0.317927
	49	Citrulline	Citrulline	6453	8279	7875	26968	29566	28300	46677	47882	47067	0.138248	0.172904	0.167315	0.159489	7535.67	28278	47208.7	51.6547
	50	Coenzyme A	CoA																																					0	15281	0	0	0	0	0	0	0
	51	Creatine	Creatine	17277	17768	16205	63959	74593	71570	123985	125589	130110	0.139348	0.141477	0.124548	0.135124	17083.3	70040.7	126561	48.7597
	52	Creatinine	Creatinine	31885	33911	33124	17653	20233	19841	5230	4937	5219	6.09656	6.86875	6.34681	6.43737	32973.3	19242.3	5128.67	50.5022
	53	Cystathionine	Cystathionine	0	0	0	0	0	0	653	0	0
	54	Cysteic acid	Cysteic acid																																					381515	381745	302038	540988	456487	507818	525383	605002	567545	0.726165
	55	Cysteine	Cys
	56	Cysteinesulfinic acid	Cysteinesulfinic acid																																					2737202	2391083	2695525	5781937	5315481	5766025	1746342	1948841	1800449	1.56739
	57	Cytidine	Cytidine
	58	Cytidine-5'-monophosphate	CMP																																					0	81447	64531	1716493	1513057	1562325	3330679	3077956	3164106
	59	Diethanolamine	Diethanolamine	3932	7818	3871	1357	8831	4838	10024	4063	7716	0.392259	1.92419	0.501685	0.939379	5207	5008.67	7267.67	40.1507
	60	Dodecanoate	Dodecanoate																			6520	6282	5872	6527	6812	6319	7716	7564	9240	0.844997	0.830513	0.635498	0.770336	6224.67	6552.67	8173.33	45.511
	61	Ethanolamine phosphate	Ethanolamine phosphate																			0	0	0	1350	1911	1891	3147	3140	3791										2184978	2339251	2330930	10691224	10001523	10465282	19581958	19197202	20738521	0.111581
	62	Fructose	Fructose
	63	Fructose 1-phosphate	F1P
	64	Fructose 6-phosphate	F6P																																					1583367	1648206	1511266	7763764	7599154	7788569	13908300	15619159	15906555	0.113843
	65	Fumaric acid	Fum																			0	1005	789	554	1527	1851	698	805	885										14673179	15767461	13970259	18927446	18764335	17437250	20362052	21232900	22680990	0.720614
	66	Galactitol	Galactitol
	67	Gamma-Aminobutyric acid	GABA
	68	Gamma-Butyrobetaine	Gamma-Butyrobetaine	801	951	1059	917	1245	1042	1205	1321	1240	0.66473	0.719909	0.854032	0.746224	937	1068	1255.33	48.7152
	69	Glucaric acid	Glucaric acid																																					25552450	26463816	24855394	30029743	31067176	29895941	33426535	33110315	36156783	0.764436
	70	Gluconic acid	Gluconic acid																																					35005827	36842890	32871133	67092593	80496988	56632231	117725091	116060893	119216714	0.297352
	71	Glucose	Glucose
	72	Glucose 1-phosphate	G1P																																					849859	833948	822855	2617628	2337989	2334462	4212455	4022496	4178884	0.201749
	73	Glucose 6-phosphate	G6P																			0	0	0	0	0	0	1641	1594	1463										506500	416721	452743	3109323	2827802	2821735	5227600	5380929	5471221	0.0968896
	74	Glucuronate	Glucuronate																			1768	1803	0	0	0	0	0	0	0										28665088	27517228	27195257	22222479	25350251	21258797	22079891	21295517	22477688	1.29824
	75	Glutamic acid	Glu	106659	121366	115836	113074	127236	119320	87375	91906	92901	1.2207	1.32054	1.24688	1.26271	114620	119877	90727.3	58.3774
	76	Glutamine	Gln	29498	38193	37800	55281	60486	57575	61317	61196	61648	0.481074	0.624109	0.613159	0.572781	35163.7	57780.7	61387	59.8449
	77	Glutarate	Glutarate																			1297	1439	1072	1429	1611	1661	2235	1848	1898	0.580313	0.77868	0.564805	0.641266	1269.33	1567	1993.67	48.0233		16859997	16319385	16009812	21298390	20837588	18645694	23730447	24763483	25716268	0.71048
	78	Glycerol 3-phosphate	G3P																			763	975	797	6578	7310	7058	11828	12464	13834	0.0645079	0.0782253	0.0576117	0.0667816	845	6982	12708.7	51.5137		30304747	26638138	30159959	209188764	193704834	198418965	389578296	379142187	390161886	0.0777886
	79	Glycerophosphocholine	Glycerophosphocholine	41001	48197	45626	150049	179795	177131	301915	320870	332506	0.135803	0.150207	0.137219	0.141076	44941.3	168992	318430	46.5066
	80	Glycine	Gly	45192	60740	67026	102504	119843	114471	124556	127729	134145	0.362825	0.475538	0.499653	0.446005	57652.7	112273	128810	60.2119
	81	Glycolate	Glycolate																			0	0	0	0	10362	5675	18544	11489	12676
	82	Glycylglycine	Gly-Gly
	83	Guanosine 5'-diphosphate	GDP																																					0	0	0	125005	97266	140967	420585	343332	347371
	84	Guanosine 5'-monophosphate	GMP																			0	0	0	0	0	0	0	473	823										437024	469445	548485	6443506	6307864	6271206	12927053	12878996	14534222	0.0338069
	85	Hexanoate	Hexanoate																			2377	2944	2654	4085	4053	3848	4582	5238	6375	0.518769	0.562047	0.416314	0.499043	2658.33	3995.33	5398.33	49.5904		15154603	14829856	14804213	25285539	24671540	24281497	35045595	35325674	36132543	0.432425
	86	Hippuric acid	Hippuric acid																			2715	4360	3409	0	0	0	0	0	0										33386425	34250723	34813315	24654485	22865052	23590581	12645702	13032628	14118993	2.64014
	87	Histidine	His	17025	25119	25612	26721	34460	32095	20640	21450	21326	0.824855	1.17105	1.20098	1.06563	22585.3	31092	21138.7	71.1097
	88	Homoserine	HomoSer	0	0	0	0	0	0	0	513	0
	89	Homovanillic acid	Homovanillic acid																																					58761	50362	97853	0	0	0	0	0	0
	90	Hydroxyproline	Hydroxyproline	5469	5721	5825	8735	9582	9444	12002	11976	11878	0.455674	0.477705	0.490402	0.474594	5671.67	9253.67	11952	52.507
	91	Hypotaurine	Hypotaurine
	92	Hypoxanthine	Hypoxanthine	842	864	0	0	0	0	0	0	0
	93	Inosine 5'-monophosphate	IMP																			0	0	0	0	0	0	1306	1629	1531										1022332	948531	946220	7840682	7454035	7680428	14590801	14389182	15860503	0.0700669
	94	Isethionate	Isethionate																			0	0	0	1068	0	0	1989	1632	1990										11974142	11902424	11307443	30946806	35996153	28952337	57709302	57615827	61805746	0.207491
	95	Isocitric acid	IsoCit																			1800	1547	1665	5122	4659	5399	8189	9486	10108	0.219807	0.163082	0.164721	0.182537	1670.67	5060	9261	46.2875		57833969	57494852	55615184	181304718	167391109	170258635	271451230	286364643	299457513	0.213055
	96	Isoleucine	Ile	60268	71519	74116	84946	96931	94966	92145	98319	100163	0.654056	0.727418	0.739954	0.707143	68634.3	92281	96875.7	55.7555
	97	Ketoisoleucine	Ketoisoleucine
	98	Ketoleucine	Ketoleucine
	99	Lactic acid	Lac																			1286050	1297207	1286133	2402645	2451195	2464322	3365473	3582253	3694990	0.382131	0.36212	0.348075	0.364109	1.2898e+06	2.43939e+06	3547572	50.428
	100	Leucine	Leu	113500	139605	142968	182187	216498	204578	218974	218487	220192	0.518326	0.638963	0.649288	0.602192	132024	201088	219218	57.2505
	101	Lysine	Lys	43576	64903	74050	152885	174892	177632	214994	228258	232116	0.202685	0.284341	0.319022	0.268682	60843	168470	225123	58.9126
	102	Malic acid	Mal																			10345	11070	9753	22892	23908	22679	33034	33076	28612	0.313162	0.334684	0.340871	0.329572	10389.3	23159.7	31574	55.1902		92225476	153802412	74566230	212174804	179503083	225776375	161830020	144583575	125208273	0.569891
	103	Mannose 6-phosphate	M6P
	104	meso-Erythritol	meso-Erythritol
	105	Methionine	Met	9419	11328	11573	18296	19961	19224	24057	24741	23519	0.391528	0.457863	0.49207	0.447154	10773.3	19160.3	24105.7	54.9337
	106	Methionine sulfoxide	Methionine sulfoxide	1319	1421	1508	4262	4225	4574	6151	6160	5969	0.214437	0.230682	0.252639	0.232586	1416	4353.67	6093.33	57.9767
	107	Methylmalonic acid	Methylmalonic acid
	108	N-Acetyl-D-glucosamine 1-phosphate	N-Acetyl-glucosamine-1P																																					77995	137426	113488	1056315	1050544	1083094	1941718	1870441	1941445	0.040168
	109	N-Acetyl-D-glucosamine 6-phosphate	N-Acetyl-glucosamine-6P																																					0	0	0	79351	16750	29123	212154	178428	102759
	110	N-Acetyl-DL-alanine	N-Acetyl-Ala
	111	N-Acetyl-L-aspartic acid	N-Acetyl-Asp																			0	0	0	0	0	0	767	927	0										3960953	3950426	3873170	8734368	7626203	7895931	12113319	11743812	12090727	0.326992
	112	N-Acetyl-L-glutamate	N-Acetyl-Glu																			0	0	0	0	0	0	508	475	518										1070515	1114334	1126619	4354909	3985681	3959800	7280700	6401307	7608001	0.147035
	113	N-Acetyl-L-glutamine	N-Acetyl-Gln
	114	N-Acetylneuraminate	N-Acetylneuraminate																																					62759477	62692057	60131256	59633071	75425530	55425017	77238440	79318114	85348101	0.812542
	115	N-Carbamoyl-L-aspartate	N-Carbamoyl-Asp																																					807552	776651	817378	2125354	1948852	1910497	3225118	3157855	3506255	0.250395
	116	N-Formyl-L-methionine	N-Formylm-Met																																					325191	375620	299393	269221	262974	188309	169551	194684	181757	1.91795
	117	Nicotinamide	Nicotinamide	0	0	0	775	1063	962	1487	1463	1567
	118	O-Acetylcarnitine	Acetylcarnitine	0	0	0	6574	7806	6848	5798	6107	5967
	119	O-Phosphoethanolamine	O-Phosphoethanolamine
	120	O-Phospho-L-serine	O-Phospho-Ser																																					170160	119543	118154	527250	523447	528909	824256	793188	895594	0.206441
	121	Ornithine	Orn	19574	24912	25075	92054	104673	98010	169783	165244	177918	0.115288	0.150759	0.140936	0.135661	23187	98245.7	170982	50.5981
	122	Orotic acid	Orotic acid
	123	Pantothenate	Pantothenate																																					694166	808511	897902	4385149	5926922	3465388	9172959	7755732	8932925	0.0756753
	124	Pelargonate	Pelargonate																			2620	2140	2549	0	0	0	0	0	0
	125	Phenaceturate	Phenaceturate																			0	0	0	1904	1695	1196	2998	2650	2766										0	0	0	11238778	10917997	10838921	21864089	21849802	23217865
	126	Phenylalanine	Phe	37728	47293	45752	57138	67046	64878	71247	72754	71599	0.529538	0.65004	0.639003	0.606194	43591	63020.7	71866.7	54.5834
	127	Phosphocholine	Phosphocholine	0	0	0	1845	2041	1841	3619	3482	3464
	128	Phosphoenolpyruvic acid	PEP																																					1544279	1815425	1715401	2402308	2235752	2210659	3035174	2916901	3321865	0.508794
	129	Phosphoric acid	Phosphoric acid
	130	Proline	Pro	122573	138753	133157	103236	123595	120780	85514	85835	88655	1.43337	1.61651	1.50197	1.51728	131494	115870	86668	53.112
	131	Putrescine	Putrescine
	132	Pyridoxal	Pyridoxal
	133	Pyridoxine	Pyridoxine
	134	Pyroglutamic acid	PyroGlu
	135	Pyrophosphate	Pyrophosphate
	136	Pyruvic acid	Pyr																																					64430928	49368607	53519608	89347349	107557686	94999432	158493011	159261831	176003068	0.406522
	137	Ribulose 5-phosphate	Ru5P																			0	0	0	4868	4151	4831	8463	8587	8304
	138	Sarcosine	Sarcosine	0	0	575	977	1275	1015	1094	1078	1553
	139	Sedoheputulose 7-phosphate	S7P																																					0	0	0	851552	960951	831195	1682785	1921043	1999631
	140	Serine	Ser	31043	30620	34908	46685	54310	53339	58681	59417	61674	0.529013	0.515341	0.566008	0.536787	32190.3	51444.7	59924	55.8487
	141	Spermidine	Spermidine
	142	Succinic acid	Suc																			13423	14053	14101	13500	13599	14401	14201	15063	12840	0.945215	0.932948	1.09821	0.992124	13859	13833.3	14034.7	49.5931		202227804	206676823	204289405	202050959	194041252	201924112	196748893	190195803	199548469	1.02785
	143	Taurine	Taurine	2587	2665	2453	16028	17312	15170	28325	27239	28109	0.0913327	0.0978377	0.0872674	0.0921459	2568.33	16170	27891	53.0872
	144	Threonic acid	Threonic acid																			16616	13230	13097	20733	20470	19791	29869	25233	21920	0.556296	0.524313	0.597491	0.559367	14314.3	20331.3	25674	50.8432		218411897	227062073	203448400	270196341	326727509	238990646	406224741	405787984	418328221	0.537663
	145	Threonine	Thr	35759	48922	47533	62525	70639	68070	75573	75982	80412	0.473172	0.643863	0.591118	0.569384	44071.3	67078	77322.3	55.2566
	146	Thymine	Thymine	19670	20238	20113	20533	21278	21132	19656	18595	17903	1.00071	1.08836	1.12344	1.07084	20007	20981	18718	54.1795
	147	trans-Aconitate	trans-Aconitate																																					5232995	5489628	5173765	11188740	10345582	10993042	15072968	16766579	16686551	0.347177
	148	Tryptophan	Trp	17214	21102	20611	27139	30716	29649	34521	35571	35740	0.498653	0.593236	0.576693	0.556194	19642.3	29168	35277.3	53.1103
	149	Tyrosine	Tyr	28772	32051	30931	32949	37161	34752	33753	33589	33037	0.852428	0.954211	0.936253	0.914297	30584.7	34954	33459.7	54.5778
	150	UDP-N-acetyl-alpha-D-glucosamine	UDP-N-acetyl-glucosamine																																					35879	40128	93899	0	0	0	0	0	0
	151	Uracil	Uracil
	152	Urea	Urea	871509	913775	872344	919479	1107088	1075084	1065142	1085877	1138180	0.818209	0.841509	0.766438	0.808719	885876	1.03388e+06	1.0964e+06	52.1564
	153	Uric acid	Uric acid																			66130	70337	67468	29119	29438	31741	30023	27291	29084	2.20264	2.5773	2.31976	2.36657	67978.3	30099.3	28799.3	31.1015		984317682	1037423547	1017844992	578241585	563637360	535320938	520030548	546957765	572868763	1.89281
	154	Uridine	Uridine	0	0	0	2389	2916	2594	3581	3129	3538
	155	Uridine 5'-diphosphate	UDP																																					99411	80064	103324	292213	269404	279155	570158	565320	646788	0.174357
	156	Uridine 5'-monophosphate	UMP																																					511686	524065	508562	7339850	7321652	7000476	13789472	14741648	15562413	0.037107
	157	Uridine 5'-triphosphate	UTP																																					0	0	0	0	0	0	0	0	9069
	158	Valine	Val	171083	194031	200722	197275	234331	227348	201772	203628	208365	0.847903	0.95287	0.963319	0.921364	188612	219651	204588	55.8624
	159	Xanthosine	Xanthosine
	160	Xanthosine 5'-phosphate	XMP
[truncated: 143 more columns]

## Sheet: Table S6
	Table S6. Peak area/height values and results of statistical tests of 660 hydrophobic metabolites detected by the 7 different methods
	ID	Compound name 1	Compound name 2	A																		B																		C
				S-1			S-2			S-3			S-1/S-3				Mean			[S-2]/([S-1]+[S-3])*100		S-1			S-2			S-3			S-1/S-3				Mean			[S-2]/([S-1]+[S-3])*100		S-1			S-2			S-3			S-1/S-3
				1	2	3	1	2	3	1	2	3	1	2	3	Mean	[S-1]	[S-2]	[S-3]			1	2	3	1	2	3	1	2	3	1	2	3	Mean	[S-1]	[S-2]	[S-3]			1	2	3	1	2	3	1	2	3	1
	1	AC 14:0																																						359637	363213	298785	394207	417459	412472	466533	450622	433234	0.770872
	2	AC 16:0		800	917	818	394	416	436	80	74	75	10	12.3919	10.9067	11.0995	845	415.333	76.3333	45.0796																				3.00358e+06	3.07601e+06	2.84589e+06	1.37219e+06	1.43511e+06	1.45113e+06	88115.6	110034	109804	34.0868
	3	AC 18:2		644	770	769	311	397	347	36	53	38	17.8889	14.5283	20.2368	17.5513	727.667	351.667	42.3333	45.671
	4	AC 18:1		1029	944	840	461	458	606	28	45	26	36.75	20.9778	32.3077	30.0118	937.667	508.333	33	52.3695																				5.05197e+06	5.19425e+06	4.71741e+06	2.12485e+06	1.95367e+06	2.09684e+06	89523.1	77488.8	83861.9	56.4321
	5	AC 18:0		332	343	224	188	209	276	177	213	142	1.87571	1.61033	1.57746	1.68783	299.667	224.333	177.333	47.03																				1.0577e+06	1.03071e+06	1.00763e+06	774574	831890	813265	537971	500500	518213	1.96608
	6	ChE 14:0		1710	1823	1853	1301	1107	1076	275	323	348	6.21818	5.64396	5.32471	5.72895	1795.33	1161.33	315.333	55.0221
	7	ChE 16:1		28154	30198	29739	15635	17915	17985	7389	8327	7228	3.81026	3.62652	4.11442	3.8504	29363.7	17178.3	7648	46.4133																				3.59216e+06	3.85825e+06	3.5172e+06	2.81418e+06	2.21432e+06	2.63669e+06	1.49568e+06	1.464e+06	1.604e+06	2.40169
	8	ChE 16:0		5952	6356	6716	3263	3240	3754	5083	5143	4345	1.17096	1.23585	1.54568	1.3175	6341.33	3419	4857	30.5313																				1.10039e+06	991241	1.03792e+06	515564	622869	663014	959688	914870	1.17442e+06	1.14661
	9	ChE 18:3		25682	29658	28116	16021	17548	17623	10109	11238	9218	2.54051	2.63908	3.05012	2.74324	27818.7	17064	10188.3	44.897																				3.39391e+07	3.29817e+07	3.04664e+07	1.97683e+07	1.966e+07	1.96457e+07	1.38802e+07	1.28963e+07	1.38354e+07	2.44515
	10	ChE 18:2		582080	603059	584947	465344	466148	487591	290213	346810	298701	2.0057	1.73887	1.9583	1.90096	590029	473028	311908	52.4458																				3.75046e+08	2.89481e+08	3.31876e+08	2.51391e+08	2.54914e+08	2.45773e+08	1.80482e+08	1.59124e+08	1.82918e+08	2.07803
	11	ChE 18:1		120789	136232	130497	90023	99012	96402	44751	52357	41615	2.69914	2.60198	3.13582	2.81231	129173	95145.7	46241	54.2407																				3.43916e+07	3.50252e+07	3.46264e+07	2.43327e+07	2.51142e+07	2.60959e+07	1.4338e+07	1.27792e+07	1.56645e+07	2.39864
	12	ChE 18:0		861	955	806	535	520	588	579	506	448	1.48705	1.88735	1.79911	1.7245	874	547.667	511	39.5427
	13	ChE 20:5		5684	5928	6307	12641	13892	15921	29580	36198	29047	0.192157	0.163766	0.217131	0.191018	5973	14151.3	31608.3	37.6552																				1.39975e+07	1.35248e+07	1.2325e+07	2.56829e+07	2.37991e+07	2.43402e+07	5.11306e+07	5.03092e+07	5.21953e+07	0.27376
	14	ChE 20:4		105897	125896	123595	213292	231819	228321	363023	398467	337899	0.291709	0.315951	0.365775	0.324478	118463	224477	366463	46.2911																				1.95049e+08	1.84769e+08	1.66317e+08	3.04113e+08	2.96909e+08	2.99917e+08	4.9557e+08	4.60501e+08	5.12398e+08	0.393586
	15	ChE 20:3		5642	6687	6425	5297	6001	6385	6143	6867	6676	0.918444	0.973788	0.962403	0.951545	6251.33	5894.33	6562	46.0016																				1.47866e+07	1.35336e+07	1.24929e+07	1.20139e+07	1.26804e+07	1.26681e+07	1.48477e+07	1.43492e+07	1.58287e+07	0.995888
	16	ChE 20:2																																						788141	675987	611417	865975	839378	886944	926917	628123	971875	0.850282
	17	ChE 20:1
	18	ChE 20:0
	19	ChE 22:6		2566	2505	2360	28310	30801	32047	82976	91114	79954	0.0309246	0.027493	0.029517	0.0293115	2477	30386	84681.3	34.863																				1.62472e+07	1.46683e+07	1.47172e+07	8.99834e+07	9.23436e+07	8.58978e+07	2.00276e+08	1.81243e+08	2.0129e+08	0.0811241
	20	ChE 22:5																																						2.30895e+06	1.69368e+06	1.42525e+06	4.10123e+06	4.55898e+06	4.38539e+06	8.82851e+06	8.64814e+06	8.86142e+06	0.261534
	21	ChE 22:4																																						575626	523935	453032	948706	1.39649e+06	1.48286e+06	3.18791e+06	2.86858e+06	3.18673e+06	0.180565
	22	ChE 22:2
	23	Cer[NS] d32:1	Cer[NS](d18:1/14:0)
	24	Cer[NS] d34:1	Cer[NS](d18:1/16:0)	783	932	754	583	546	399	475	366	409	1.64842	2.54645	1.84352	2.0128	823	509.333	416.667	41.0863		19700000	22290000	20380000	12360000	12980000	15800000	12140000	12020000	12100000	1.62273	1.85441	1.6843	1.72048	20790000	1.37133e+07	1.20867e+07	41.7114
	25	Cer[NS] d36:2	Cer[NS](d18:1/18:1)
	26	Cer[NS] d36:1	Cer[NS](d18:1/18:0)	196	225	148	126	167	129	97	126	140	2.02062	1.78571	1.05714	1.62116	189.667	140.667	121	45.279		15050000	14180000	11420000	7464000	7260000	10580000	6219000	6623000	6561000	2.42	2.14102	1.74059	2.10054	13550000	8.43467e+06	6.46767e+06	42.1361		505778	577915	511292	353421	370844	331030	246273	283686	269611	2.05373
	27	Cer[NS] d38:2	Cer[NS](d18:1/20:1)
	28	Cer[NS] d38:1	Cer[NS](d18:1/20:0)																			16210000	15730000	14700000	7008000	7177000	9582000	3452000	4190000	3859000	4.69583	3.75418	3.80928	4.08643	1.55467e+07	7.92233e+06	3.83367e+06	40.8782		752383	786696	816842	419516	463922	463828	158070	133918	192201	4.7598
	29	Cer[NS] d40:3	Cer[NS](d18:1/22:2)
	30	Cer[NS] d40:2	Cer[NS](d18:1/22:1)
	31	Cer[NS] d40:1	Cer[NS](d18:1/22:0)	1682	1688	1459	1683	1405	1295	478	467	370	3.51883	3.61456	3.94324	3.69221	1609.67	1461	438.333	71.3379		66680000	80640000	60920000	38570000	42650000	51720000	28640000	28340000	28040000	2.32821	2.84545	2.17261	2.44876	6.94133e+07	4.43133e+07	28340000	45.3318		6.0292e+06	6.70255e+06	5.62057e+06	3.0332e+06	3.36244e+06	3.45208e+06	1.65467e+06	1.60896e+06	1.80007e+06	3.64374
	32	DG 28:0	DG(14:0/14:0)
	33	DG 30:1	DG(14:0/16:1)	430	298	356	168	147	175	80	43	45	5.375	6.93023	7.91111	6.73878	361.333	163.333	56	39.1374
	34	DG 30:0	DG(14:0/16:0)	1650	1767	1842	1035	1175	1043	808	945	726	2.04208	1.86984	2.53719	2.1497	1753	1084.33	826.333	42.0393		100000000	118000000	92600000	45800000	45600000	50400000	40800000	41000000	43000000	2.45098	2.87805	2.15349	2.49417	1.03533e+08	4.72667e+07	41600000	32.5678
	35	DG 32:3	DG(14:0/18:3)
	36	DG 32:2	DG(14:0/18:2)																			74410000	87460000	71530000	27250000	27840000	26380000	5182000	5983000	5481000	14.3593	14.6181	13.0505	14.0093	77800000	2.71567e+07	5.54867e+06	32.582
	37	DG 32:2	DG(16:1/16:1)
	38	DG 32:1	DG(14:0/18:1)																			218700000	228900000	184900000	75770000	83840000	79840000	16380000	17920000	19550000	13.3516	12.7734	9.4578	11.861	2.10833e+08	7.98167e+07	17950000	34.8874
	39	DG 32:1	DG(16:0/16:1)	3274	3291	3207	1329	1501	1602	248	246	207	13.2016	13.378	15.4928	14.0241	3257.33	1477.33	233.667	42.3183																				2.7243e+06	3.14714e+06	3.21003e+06	1.38249e+06	1.42754e+06	1.52874e+06	76698.3	170055	86894.7	35.5197
	40	DG 32:0	DG(14:0/18:0)
	41	DG 32:0	DG(16:0/16:0)	17708	19259	18927	11579	13047	13684	11394	13824	9189	1.55415	1.39316	2.05975	1.66902	18631.3	12770	11469	42.4248		663500000	786600000	582100000	371000000	375600000	437200000	428900000	425900000	416700000	1.54698	1.84691	1.39693	1.59694	677400000	394600000	4.23833e+08	35.8326
	42	DG 34:4	DG(16:1/18:3)																			9088000	10580000	8427000	4236000	3571000	2878000	0	420600	817700
	43	DG 34:3	DG(16:0/18:3)																			82540000	85470000	72600000	26100000	20790000	22760000	5964000	5458000	4613000	13.8397	15.6596	15.7381	15.0791	8.02033e+07	2.32167e+07	5345000	27.1387
	44	DG 34:3	DG(16:1/18:2)																			104100000	105500000	84580000	28870000	22130000	19650000	6488000	6942000	4920000	16.045	15.1973	17.1911	16.1445	98060000	23550000	6.11667e+06	22.6058
	45	DG 34:2	DG(16:0/18:2)	8957	10091	9356	5139	5458	5710	2076	1980	1941	4.31455	5.09646	4.8202	4.74374	9468	5435.67	1999	47.4027		1013000000	1134000000	913700000	335600000	346500000	359700000	133700000	134500000	136500000	7.57666	8.43123	6.69377	7.56722	1.02023e+09	3.47267e+08	134900000	30.0629		2.10675e+07	2.62588e+07	2.58747e+07	1.26762e+07	1.23559e+07	1.3393e+07	2.00576e+06	1.75168e+06	2.10141e+06	10.5035
	46	DG 34:2	DG(16:1/18:1)																			1352000000	1434000000	1056000000	433500000	488400000	488600000	182800000	182700000	192900000	7.39606	7.84893	5.47434	6.90644	1.28067e+09	4.70167e+08	1.86133e+08	32.0539
	47	DG 34:1	DG(14:0/20:1)																			462500000	560400000	402500000	348200000	358400000	434600000	470700000	407100000	431300000	0.982579	1.37657	0.933225	1.09746	4.75133e+08	380400000	4.36367e+08	41.7334
	48	DG 34:1	DG(16:0/18:1)	21815	25366	24921	10746	11302	13258	2376	2638	2070	9.1814	9.61562	12.0391	10.2787	24034	11768.7	2361.33	44.5862																				3.85996e+07	3.8537e+07	3.63231e+07	1.72888e+07	1.76316e+07	1.81943e+07	3.72696e+06	3.55111e+06	3.84044e+06	10.3568
	49	DG 34:1	DG(16:1/18:0)
	50	DG 34:0	DG(16:0/18:0)	11698	13903	13372	9583	11953	13044	8366	12071	7781	1.39828	1.15177	1.71855	1.42286	12991	11526.7	9406	51.4652
	51	DG 36:5	DG(16:1/20:4)
	52	DG 36:5	DG(18:2/18:3)	435	381	442	247	257	290	78	58	105	5.57692	6.56897	4.20952	5.4518	419.333	264.667	80.3333	52.9686		53240000	60970000	49140000	19000000	18870000	19180000	5467000	6403000	6802000	9.73843	9.5221	7.22435	8.82829	54450000	1.90167e+07	6224000	31.3424
	53	DG 36:4	DG(16:0/20:4)																																					1.19723e+07	9.35741e+06	1.21297e+07	5.73527e+06	6.21828e+06	5.92491e+06	1.01747e+06	1.1027e+06	1.20536e+06	11.7667
	54	DG 36:4	DG(18:1/18:3)																			60110000	64430000	53430000	15960000	14820000	17160000	4925000	4377000	4367000	12.2051	14.7201	12.2349	13.0534	5.93233e+07	15980000	4.55633e+06	25.0158
	55	DG 36:4	DG(18:2/18:2)	3342	3489	3556	1564	1598	1880	477	441	314	7.00629	7.91156	11.3248	8.74756	3462.33	1680.67	410.667	43.3944		296600000	329100000	255200000	103500000	96840000	109500000	43400000	42070000	39600000	6.8341	7.82268	6.44444	7.03374	2.93633e+08	103280000	41690000	30.8001		1.37483e+06	1.74954e+06	1.53807e+06	591215	594804	467921	147699	42616.5	100090	9.30834
	56	DG 36:3	DG(16:0/20:3)
	57	DG 36:3	DG(18:0/18:3)
	58	DG 36:3	DG(18:1/18:2)	10575	11113	11293	4870	5269	5860	977	1125	936	10.824	9.87822	12.0652	10.9224	10993.7	5333	1012.67	44.4182		920900000	950400000	721600000	286700000	296500000	281200000	106500000	103100000	113200000	8.64695	9.21823	6.37456	8.07991	864300000	2.88133e+08	107600000	29.6464		3.71038e+07	3.47475e+07	3.28653e+07	1.57489e+07	1.59697e+07	1.67175e+07	2.7293e+06	2.49938e+06	2.54116e+06	13.5946
	59	DG 36:2	DG(16:0/20:2)
	60	DG 36:2	DG(16:1/20:1)
	61	DG 36:2	DG(18:0/18:2)
	62	DG 36:2	DG(18:1/18:1)	9121	10043	10071	4216	5017	5357	1289	1466	1111	7.07603	6.85061	9.06481	7.66382	9745	4863.33	1288.67	44.0772		740100000	886700000	638600000	267400000	275800000	287600000	122200000	126100000	124400000	6.05646	7.03172	5.13344	6.07388	7.55133e+08	2.76933e+08	1.24233e+08	31.4924		3.44857e+07	3.24034e+07	3.25957e+07	1.59836e+07	1.81744e+07	1.68052e+07	3.58968e+06	3.225e+06	3.37067e+06	9.60688
	63	DG 36:1	DG(16:0/20:1)
	64	DG 36:1	DG(18:0/18:1)	2056	2822	2333	1604	1558	1781	472	630	417	4.35593	4.47937	5.59472	4.81001	2403.67	1647.67	506.333	56.6208		166100000	196100000	140800000	75220000	78490000	86310000	47400000	47770000	49010000	3.50422	4.10509	2.87288	3.49406	1.67667e+08	8.00067e+07	48060000	37.0871		7.87751e+06	8.03213e+06	7.54299e+06	5.00274e+06	5.02101e+06	5.10989e+06	1.49673e+06	1.56417e+06	1.45086e+06	5.26315
	65	DG 36:0	DG(16:0/20:0)
	66	DG 36:0	DG(18:0/18:0)	1915	2566	2034	2465	2946	3038	1997	3051	1947	0.958938	0.841036	1.04468	0.948219	2171.67	2816.33	2331.67	62.5389		91120000	113500000	79970000	93400000	93870000	117900000	132200000	116900000	118800000	0.689259	0.970915	0.673148	0.777774	9.48633e+07	1.01723e+08	1.22633e+08	46.7701
	67	DG 38:7	DG(18:2/20:5)																			8382000	10490000	7346000	6377000	6271000	4440000	3155000	3409000	3704000	2.65674	3.07715	1.98326	2.57238	8.73933e+06	5696000	3.42267e+06	46.8344
	68	DG 38:6	DG(16:0/22:6)																			5624000	6791000	5104000	2755000	3831000	4093000	4438000	4926000	4829000	1.26724	1.3786	1.05695	1.23426	5.83967e+06	3.55967e+06	4731000	33.6749
	69	DG 38:6	DG(18:1/20:5)
	70	DG 38:6	DG(18:2/20:4)	596	730	572	289	369	347	114	125	89	5.22807	5.84	6.42697	5.83168	632.667	335	109.333	45.1482		55230000	56620000	50770000	20460000	20440000	20250000	9372000	8273000	8558000	5.89309	6.84395	5.93246	6.22317	5.42067e+07	2.03833e+07	8.73433e+06	32.3848		1.85676e+06	1.35444e+06	1.84186e+06	773407	882830	1.01371e+06	224861	168562	258766	8.25733
	71	DG 38:5	DG(16:0/22:5)
	72	DG 38:5	DG(18:1/20:4)	733	715	785	315	398	389	111	133	165	6.6036	5.37594	4.75758	5.57904	744.333	367.333	136.333	41.7108		115000000	120100000	89250000	33720000	35620000	32340000	12620000	12970000	13090000	9.11252	9.25983	6.81818	8.39684	1.08117e+08	3.38933e+07	1.28933e+07	28.0087		3.17855e+06	3.23591e+06	3.13291e+06	1.61813e+06	1.43839e+06	1.64459e+06	331310	177035	328746	9.59388
	73	DG 38:5	DG(18:2/20:3)
	74	DG 38:4	DG(18:0/20:4)																																					803331	775222	852945	200561	228863	250371	55792.5	69389.3	78590.4	14.3985
	75	DG 38:4	DG(18:1/20:3)																			39800000	43080000	31970000	11510000	11810000	11430000	5193000	3976000	5305000	7.66416	10.835	6.02639	8.17519	3.82833e+07	1.15833e+07	4.82467e+06	26.8705
	76	DG 38:4	DG(18:2/20:2)
	77	DG 38:3	DG(18:1/20:2)
	78	DG 38:3	DG(18:2/20:1)
	79	DG 38:2	DG(18:1/20:1)																			9898000	10840000	7865000	4182000	4529000	4554000	5497000	5080000	5443000	1.80062	2.13386	1.44498	1.79315	9.53433e+06	4.42167e+06	5340000	29.7268
	80	DG 38:2	DG(18:2/20:0)
	81	DG 40:8	DG(18:2/22:6)
	82	DG 40:6	DG(18:1/22:5)
	83	FA 14:0
	84	FA 16:1		46105	48338	30250	64741	57247	56790	72250	68086	49210	0.638131	0.709955	0.614712	0.654266	41564.3	59592.7	63182	56.8924
	85	FA 16:0		1199851	1169863	1350162	1355349	1284221	1275908	2094749	1741485	1802270	0.57279	0.671762	0.749145	0.664566	1.23996e+06	1.30516e+06	1.8795e+06	41.8393																				1.73223e+06	2.06374e+06	1.46839e+06	2.1487e+06	2.46362e+06	2.43901e+06	4.59212e+06	4.53447e+06	5.29352e+06	0.377219
	86	FA 18:3		27090	24995	15642	35747	36285	32903	43143	50841	54435	0.627912	0.491631	0.287352	0.468965	22575.7	34978.3	49473	48.5482
	87	FA 18:2		640495	618269	479848	1069082	987496	1060117	1354455	1551853	1642114	0.47288	0.398407	0.292214	0.387834	579537	1.0389e+06	1.51614e+06	49.5734																				1.03081e+07	1.16772e+07	1.10197e+07	2.06223e+07	2.24461e+07	2.2548e+07	2.77689e+07	2.79346e+07	2.96752e+07	0.37121
	88	FA 18:1		663396	690503	478603	953814	938797	924503	1120858	1225007	1287257	0.591864	0.563673	0.371801	0.509113	610834	939038	1.21104e+06	51.5424																				2.37433e+06	2.62548e+06	2.2868e+06	4.95031e+06	4.92525e+06	5.23298e+06	8.14291e+06	7.98474e+06	8.3159e+06	0.291582
	89	FA 18:0		800809	879880	891009	882751	953254	864959	1357334	1324290	1280619	0.589987	0.664416	0.695764	0.650056	857233	900321	1.32075e+06	41.3374
	90	FA 20:5		11355	11325	7767	34439	30843	30221	45132	58126	62682	0.251595	0.194835	0.123911	0.190114	10149	31834.3	55313.3	48.63																				144442	191475	112523	406358	458787	406081	743001	707141	819986	0.194403
	91	FA 20:4		161684	182203	168676	399855	355269	319736	599073	534826	634148	0.26989	0.340677	0.265988	0.292185	170854	358287	589349	47.1304																				4.33836e+06	4.51366e+06	4.13528e+06	1.35667e+07	1.39129e+07	1.51598e+07	2.54842e+07	2.57798e+07	2.74793e+07	0.170237
	92	FA 20:3		19402	19269	16539	57407	53328	53044	88970	87237	89584	0.218074	0.220881	0.18462	0.207858	18403.3	54593	88597	51.0213
	93	FA 20:2		4207	4406	2973	15005	13384	13897	24272	23721	29138	0.173327	0.185743	0.102032	0.153701	3862	14095.3	25710.3	47.6639
	94	FA 20:1		4267	4038	3160	22657	19556	19891	40018	34668	44179	0.106627	0.116476	0.0715272	0.0982102	3821.67	20701.3	39621.7	47.6513
	95	FA 20:0		15463	17876	12014	10712	9962	10863	9792	10890	12925	1.57915	1.64151	0.929516	1.38339	15117.7	10512.3	11202.3	39.9405
	96	FA 22:6		18468	18636	20625	322059	302580	323245	717424	537797	596108	0.0257421	0.0346525	0.0345994	0.0316647	19243	315961	617110	49.6519																				800255	827497	788642	2.37693e+07	2.43641e+07	2.55895e+07	5.54559e+07	5.59452e+07	6.02586e+07	0.0144305
	97	FA 22:5		7352	7243	4232	29987	26653	25021	44245	46411	51802	0.166166	0.156062	0.0816957	0.134641	6275.67	27220.3	47486	50.6315																				848792	953807	937044	3.46476e+06	4.19683e+06	4.05519e+06	6.09123e+06	6.20449e+06	6.7943e+06	0.139347
	98	FA 22:4		3636	3954	3464	9563	7548	7733	20713	14941	16494	0.175542	0.264641	0.210016	0.216733	3684.67	8281.33	17382.7	39.3089																				49739.3	81903.6	55406.2	182938	251671	245850	503283	422484	473317	0.0988296
	99	FA 22:2		87	105	124	271	357	290	733	567	567	0.11869	0.185185	0.218695	0.17419	105.333	306	622.333	42.0522
	100	FA 22:1		474	268	319	2174	1953	1964	3907	3649	3058	0.121321	0.0734448	0.104317	0.099694	353.667	2030.33	3538	52.1713
	101	FA 22:0		866	880	809	1479	1230	1072	1890	1409	1585	0.458201	0.624556	0.51041	0.531056	851.667	1260.33	1628	50.8267
	102	HexCer[NS] d32:1	HexCer[NS](d18:1/14:0)
	103	HexCer[NS] d34:1	HexCer[NS](d18:1/16:0)	270	301	212	245	264	228	245	190	292	1.10204	1.58421	0.726027	1.13743	261	245.667	242.333	48.8079		24710000	33400000	22700000	16240000	15380000	18660000	11300000	14560000	12170000	2.18673	2.29396	1.86524	2.11531	2.69367e+07	16760000	1.26767e+07	42.309		771371	778414	717739	583418	650642	614014	605630	502682	535905	1.27367
	104	HexCer[NS] d36:2	HexCer[NS](d18:1/18:1)
	105	HexCer[NS] d36:1	HexCer[NS](d18:1/18:0)	52	66	52	96	69	70	131	75	94	0.396947	0.88	0.553191	0.610046	56.6667	78.3333	100	50		0	3212000	2290000	2052000	2938000	2870000	8301000	7205000	4554000
	106	HexCer[NS] d38:2	HexCer[NS](d18:1/20:1)
	107	HexCer[NS] d38:1	HexCer[NS](d18:1/20:0)	50	115	64	98	81	75	59	69	53	0.847458	1.66667	1.20755	1.24056	76.3333	84.6667	60.3333	61.9512
	108	HexCer[NS] d40:2	HexCer[NS](d18:1/22:1)
	109	HexCer[NS] d40:1	HexCer[NS](d18:1/22:0)	529	437	427	485	303	350	274	308	299	1.93066	1.41883	1.42809	1.59253	464.333	379.333	293.667	50.044		32240000	36650000	26410000	18380000	16840000	23160000	16120000	17780000	19270000	2	2.0613	1.37052	1.81061	3.17667e+07	19460000	1.77233e+07	39.3211
	110	LPC 14:0 (sn-1)		562	595	437	313	297	272	162	106	139	3.46914	5.61321	3.14388	4.07541	531.333	294	135.667	44.078		27730000	32600000	24540000	12680000	12910000	11960000	89700	4154000	3227000	309.142	7.84786	7.60459	108.198	28290000	1.25167e+07	2.49023e+06	40.6646
	111	LPC 14:0 (sn-2)
	112	LPC 16:1 (sn-1)		733	543	535	382	335	291	133	148	129	5.51128	3.66892	4.14729	4.44249	603.667	336	136.667	45.385		66650000	70500000	56640000	27920000	29730000	26890000	11320000	8410000	10400000	5.88781	8.38288	5.44615	6.57228	6.45967e+07	28180000	1.00433e+07	37.7546		2.04502e+06	2.07304e+06	2.05256e+06	1.07004e+06	1.14697e+06	1.09568e+06	343135	373231	362503	5.95982
	113	LPC 16:1 (sn-2)
	114	LPC 16:0 (sn-1)		211700	197380	226453	140717	135172	124654	89942	86403	89717	2.35374	2.28441	2.52408	2.38741	211844	133514	88687.3	44.426		4804000000	5232000000	4082000000	2500000000	2573000000	2558000000	1572000000	1566000000	1652000000	3.05598	3.341	2.47094	2.95597	4706000000	2.54367e+09	1.59667e+09	40.3586		1.91403e+08	2.07869e+08	1.94146e+08	1.58715e+08	1.6403e+08	1.67673e+08	1.24907e+08	1.27565e+08	1.28162e+08	1.53237
	115	LPC 16:0 (sn-2)		26358	29423	27399	12436	13143	11763	6322	6517	5807	4.16925	4.51481	4.71827	4.46744	27726.7	12447.3	6215.33	36.6724
	116	LPC 18:3 (sn-1)		161	164	164	82	101	110	77	69	72	2.09091	2.37681	2.27778	2.2485	163	97.6667	72.6667	41.4427		27770000	27030000	25250000	15330000	17090000	16130000	2377000	9799000	1876000	11.6828	2.75844	13.4595	9.30024	2.66833e+07	1.61833e+07	4684000	51.593		559466	617818	592138	303662	273433	316813	80882.1	48781.9	41847	6.91705
	117	LPC 18:2 (sn-1)		38562	37992	28191	31452	31648	29277	25671	26493	21739	1.50216	1.43404	1.29679	1.411	34915	30792.3	24634.3	51.7089		975500000	1001000000	823000000	549800000	584000000	573400000	563600000	557200000	536000000	1.73084	1.79648	1.53545	1.68759	9.33167e+08	5.69067e+08	5.52267e+08	38.3098		4.45142e+07	4.29956e+07	4.33246e+07	3.70039e+07	3.94237e+07	3.91608e+07	3.27199e+07	3.30271e+07	3.29892e+07	1.36046
	118	LPC 18:2 (sn-2)		3106	3162	2453	3073	3216	2729	2281	2688	2490	1.36168	1.17634	0.985141	1.17439	2907	3006	2486.33	55.7355
	119	LPC 18:1 (sn-1)		32163	28034	29290	17801	16599	15149	5715	6087	6160	5.62782	4.60555	4.75487	4.99608	29829	16516.3	5987.33	46.114		886400000	926500000	721400000	410100000	412900000	402500000	206600000	191700000	195300000	4.29042	4.83307	3.6938	4.27243	8.44767e+08	408500000	1.97867e+08	39.1796		4.30934e+07	4.45942e+07	4.41471e+07	2.51243e+07	2.77285e+07	2.54539e+07	1.00586e+07	1.06019e+07	1.07878e+07	4.28421
	120	LPC 18:1 (sn-2)																																						3.07635e+06	2.96559e+06	2.94343e+06	1.91442e+06	2.08689e+06	2.05719e+06	1.04584e+06	968589	1.00986e+06	2.94151
	121	LPC 18:0 (sn-1)		139239	147986	142975	141203	145335	139039	171492	145351	156466	0.811927	1.01813	0.913777	0.914611	143400	141859	157770	47.1027		2646000000	2958000000	2267000000	1713000000	1874000000	2001000000	1835000000	1789000000	1797000000	1.44196	1.65344	1.26155	1.45232	2.62367e+09	1.86267e+09	1807000000	42.0403		1.41727e+08	1.47437e+08	1.35965e+08	1.45653e+08	1.42944e+08	1.45893e+08	1.53475e+08	1.49829e+08	1.54465e+08	0.923455
	122	LPC 18:0 (sn-2)																																						1.73623e+07	1.68348e+07	1.69119e+07	1.51002e+07	1.40843e+07	1.58933e+07	1.43397e+07	1.42969e+07	1.46892e+07	1.21078
	123	LPC 20:5 (sn-1)		347	337	318	186	275	176	81	69	67	4.28395	4.88406	4.74627	4.63809	334	212.333	72.3333	52.2559																				595178	560119	655277	293442	329748	407684	43379.7	55913.6	40777.2	13.7202
	124	LPC 20:5 (sn-2)
	125	LPC 20:4 (sn-1)		11479	10989	9856	6427	6128	5598	2228	2046	1838	5.15215	5.37097	5.36235	5.29516	10774.7	6051	2037.33	47.2292		382900000	393700000	319500000	150400000	164000000	154500000	89810000	83240000	85810000	4.26345	4.7297	3.72334	4.23883	3.65367e+08	156300000	8.62867e+07	34.6062		1.75829e+07	1.79879e+07	1.8499e+07	1.06931e+07	1.04243e+07	1.07627e+07	4.06446e+06	4.34554e+06	4.38717e+06	4.32601
	126	LPC 20:4 (sn-2)		954	879	905	664	609	618	358	337	285	2.6648	2.60831	3.17544	2.81618	912.667	630.333	326.667	50.8607
	127	LPC 20:3 (sn-1)																				116700000	122600000	100800000	54430000	45070000	46120000	30530000	29780000	31790000	3.82247	4.11686	3.17081	3.70338	1.13367e+08	48540000	30700000	33.6927		4.58851e+06	4.6066e+06	4.68324e+06	2.56853e+06	2.81575e+06	2.91847e+06	1.23613e+06	1.27794e+06	1.30844e+06	3.71199
	128	LPC 20:3 (sn-2)
	129	LPC 20:2 (sn-1)		279	374	480	52	379	186	54	314	1016	5.16667	1.19108	0.472441	2.27673	377.667	205.667	461.333	24.5133		24730000	26290000	19690000	14740000	15890000	14530000	16430000	14640000	13770000	1.50517	1.79577	1.42992	1.57695	23570000	1.50533e+07	1.49467e+07	39.0826		865567	771159	815544	701513	685237	703500	650262	598439	652412	1.3311
	130	LPC 20:2 (sn-2)
	131	LPC 20:1 (sn-1)		428	415	337	474	433	426	547	539	561	0.78245	0.769944	0.600713	0.717702	393.333	444.333	549	47.1525		21780000	24150000	17680000	17150000	19510000	16790000	23680000	21860000	22310000	0.919764	1.10476	0.79247	0.938997	2.12033e+07	1.78167e+07	2.26167e+07	40.6588		718729	718222	756419	759559	822031	747129	1.00727e+06	963079	958810	0.713541
	132	LPC 20:1 (sn-2)
	133	LPC 20:0 (sn-1)		272	245	157	356	467	411	742	612	568	0.366577	0.400327	0.276408	0.347771	224.667	411.333	640.667	47.5347		8742000	10110000	8195000	10050000	11050000	12760000	14520000	14770000	15160000	0.602066	0.684496	0.540567	0.609043	9.01567e+06	1.12867e+07	1.48167e+07	47.3586		314020	289158	266476	599530	574047	608340	926026	938959	905303	0.339105
	134	LPC 20:0 (sn-2)
	135	LPC 22:6 (sn-1)		1202	1418	1018	2896	2804	2172	3527	3574	3847	0.3408	0.396754	0.264622	0.334059	1212.67	2624	3649.33	53.9696		66620000	63690000	53350000	70840000	78030000	77490000	122900000	119100000	122700000	0.542067	0.534761	0.4348	0.503876	61220000	7.54533e+07	1.21567e+08	41.2795		2.5689e+06	2.52244e+06	2.39702e+06	4.82497e+06	5.26111e+06	5.03044e+06	7.1114e+06	7.50579e+06	7.88414e+06	0.361236
	136	LPC 22:6 (sn-2)
	137	LPC 22:5 (sn-1)																				26450000	26470000	22940000	12470000	14690000	13130000	10360000	7244000	8021000	2.55309	3.65406	2.85999	3.02238	2.52867e+07	13430000	8.54167e+06	39.7004		217499	216803	182874	142419	221324	160626	145222	147192	165926	1.4977
	138	LPC 22:5 (sn-2)		370	376	284	214	366	73	40	75	54	9.25	5.01333	5.25926	6.50753	343.333	217.667	56.3333	54.4621																				789787	731137	846583	438753	439026	460432	166570	217792	184027	4.74148
	139	LPC 22:4 (sn-1)		204	304	190	116	54	104	43	45	34	4.74419	6.75556	5.58824	5.69599	232.667	91.3333	40.6667	33.4146		12000000	13180000	9999000	4985000	4721000	4577000	1646000	1313000	1629000	7.2904	10.0381	6.13812	7.8222	1.17263e+07	4761000	1.52933e+06	35.9167		379615	335653	294484	110347	154183	157262	34318.3	29643.2	45058	11.0616
	140	LPC 22:4 (sn-2)
	141	LPC 22:3 (sn-1)
	142	LPC 22:2 (sn-1)
	143	LPC 22:1 (sn-1)																				1077000	1217000	1008000	1544000	1700000	1489000	3235000	3096000	2904000	0.332921	0.393088	0.347107	0.357705	1.10067e+06	1.57767e+06	3.07833e+06	37.7523
	144	LPC 22:1 (sn-2)
	145	LPC 22:0 (sn-1)		61	75	44	200	115	127	241	271	326	0.253112	0.276753	0.134969	0.221611	60	147.333	279.333	43.4185		987400	1379000	814000	2791000	3201000	3663000	5236000	5334000	6046000	0.188579	0.25853	0.134634	0.193915	1.06013e+06	3.21833e+06	5.53867e+06	48.7715
	146	LPC 22:0 (sn-2)
	147	LPE 16:1 (sn-1)
	148	LPE 16:1 (sn-2)
	149	LPE 16:0 (sn-1)		2486	2397	1789	864	424	454	967	1387	986	2.57084	1.72819	1.8144	2.03781	2224	580.667	1113.33	17.3991		70920000	83220000	63630000	21960000	24580000	26460000	32610000	34300000	30020000	2.17479	2.42624	2.11959	2.24021	72590000	2.43333e+07	32310000	23.1967		1.21208e+06	1.33937e+06	1.20546e+06	405301	387249	455340	761841	717054	923947	1.59099
	150	LPE 16:0 (sn-2)
	151	LPE 18:3 (sn-1)
	152	LPE 18:2 (sn-1)		1547	1901	1618	268	155	136	322	312	271	4.80435	6.09295	5.97048	5.62259	1688.67	186.333	301.667	9.36192		75630000	78610000	62480000	11380000	10160000	11690000	9629000	9466000	10810000	7.8544	8.30446	5.77983	7.3129	72240000	1.10767e+07	9.96833e+06	13.4739		1.24811e+06	1.33002e+06	1.30358e+06	295786	277945	286652	194005	243604	194951	6.43338
	153	LPE 18:2 (sn-2)		167	119	136	54	37	45	41	35	54	4.07317	3.4	2.51852	3.33056	140.667	45.3333	43.3333	24.6377
	154	LPE 18:1 (sn-1)		963	961	933	206	112	122	116	153	98										48770000	44010000	39800000	6640000	7740000	7698000	5346000	4927000	4456000	9.12271	8.93241	8.93178	8.99563	4.41933e+07	7.35933e+06	4.90967e+06	14.9875		1.085e+06	1.07053e+06	1.117e+06	153939	224681	221464	140625	124647	110351	7.71552
	155	LPE 18:1 (sn-2)
	156	LPE 18:0 (sn-1)		7363	7340	5738	2065	1370	1124	2798	3230	3135	2.63152	2.27245	1.8303	2.24476	6813.67	1519.67	3054.33	15.3999		159700000	191100000	145800000	47120000	60680000	59340000	66760000	62010000	59520000	2.39215	3.08176	2.4496	2.64117	1.65533e+08	5.57133e+07	6.27633e+07	24.4039		3.80202e+06	4.06955e+06	3.68482e+06	1.34329e+06	1.24585e+06	1.4551e+06	1.8934e+06	1.84488e+06	1.89728e+06	2.00804
	157	LPE 18:0 (sn-2)
	158	LPE 20:4 (sn-1)		1412	1697	1541	315	161	136	185	153	173	7.63243	11.0915	8.90751	9.21048	1550	204	170.333	11.8582		44600000	47270000	34250000	9009000	7793000	5852000	4772000	6011000	5739000	9.34619	7.86392	5.96794	7.72601	42040000	7.55133e+06	5.50733e+06	15.8817		1.54077e+06	1.66411e+06	1.6529e+06	248201	292028	286937	184966	147408	197533	8.33002
	159	LPE 20:4 (sn-2)
	160	LPE 20:3 (sn-1)																				5338000	5452000	4430000	1073000	1119000	589200	919200	765700	719100	5.80722	7.12028	6.16048	6.36266	5.07333e+06	927067	801333	15.7808
	161	LPE 20:2 (sn-1)
	162	LPE 20:1 (sn-1)
	163	LPE 20:0 (sn-1)
	164	LPE 22:6 (sn-1)		500	434	338	103	49	50	188	208	171	2.65957	2.08654	1.97661	2.24091	424	67.3333	189	10.9842		28320000	30520000	24380000	6491000	5598000	4888000	11990000	9950000	10520000	2.36197	3.06734	2.31749	2.58227	27740000	5659000	10820000	14.6758		604759	623358	647288	96437.8	165358	134468	237038	224506	241616	2.55131
	165	LPE 22:6 (sn-2)
	166	LPE 22:5 (sn-1)
	167	LPE 22:4 (sn-1)
	168	LPG 16:0 (sn-1)
	169	LPG 18:2 (sn-1)
	170	LPG 18:1 (sn-1)
	171	LPG 18:0 (sn-1)
	172	LPI 16:0 (sn-1)		76	96	82	142	127	99	148	161	148	0.513514	0.596273	0.554054	0.554614	84.6667	122.667	152.333	51.7581		3751000	3539000	3432000	4151000	4167000	4545000	4002000	2779000	2710000	0.937281	1.27348	1.26642	1.15906	3574000	4.28767e+06	3.16367e+06	63.6373
	173	LPI 16:0 (sn-2)
	174	LPI 18:2 (sn-1)		58	40	58	134	108	113	174	355	129	0.333333	0.112676	0.449612	0.298541	52	118.333	219.333	43.6118		1131000	1551000	1259000	3555000	3500000	3429000	4370000	3334000	3850000	0.25881	0.465207	0.327013	0.350343	1.31367e+06	3.49467e+06	3.85133e+06	67.6605
	175	LPI 18:1 (sn-1)
	176	LPI 18:0 (sn-1)		582	829	635	1105	1204	1131	1437	1675	1592	0.40501	0.494925	0.398869	0.432935	682	1146.67	1568	50.963		41910000	38320000	39980000	42690000	41670000	44780000	35590000	41880000	36680000	1.17758	0.914995	1.08997	1.06085	40070000	4.30467e+07	38050000	55.1033		664530	647664	666435	866409	916574	836985	1.0012e+06	1.13068e+06	1.153e+06	0.663734
	177	LPI 18:0 (sn-2)
	178	LPI 20:4 (sn-1)		105	128	116	1581	1432	1360	2789	3175	2543	0.0376479	0.040315	0.0456154	0.0411928	116.333	1457.67	2835.67	49.379		4708000	4062000	4106000	35630000	32240000	32880000	50780000	45580000	55020000	0.0927137	0.089118	0.0746274	0.0854864	4292000	3.35833e+07	50460000	61.3372		26585.3	43025	29298.1	610736	508292	528642	995497	742334	1.16787e+06	0.0267056
	179	LPI 20:3 (sn-1)		27	27	21	72	76	96	146	120	110	0.184932	0.225	0.190909	0.20028	25	81.3333	125.333	54.102
	180	LPI 22:6 (sn-1)		0	21	11	119	97	69	131	144	170	0	0.145833	0.0647059	0.0701797	10.6667	95	148.333	59.7484		0	354900	0	1344000	1752000	1625000	3521000	2355000	2221000
	181	LPS 16:0 (sn-1)
	182	LPS 16:0 (sn-2)
	183	LPS 18:0 (sn-1)
	184	LPS 18:0 (sn-2)
	185	MG 14:0		34502	34582	38023	36164	31050	32912	42176	33337	32904	0.818048	1.03735	1.15557	1.00366	35702.3	33375.3	36139	46.457
	186	MG 16:1																				13470000	12350000	10630000	16400000	13540000	18850000	8283000	5986000	6972000	1.62622	2.06315	1.52467	1.73801	12150000	1.62633e+07	7.08033e+06	84.5713
	187	MG 16:0		2399824	2367719	2616229	2340871	2277046	2423930	2806042	2361253	2327094	0.855235	1.00274	1.12425	0.994073	2.46126e+06	2.34728e+06	2.49813e+06	47.3301		29880000000	33720000000	29240000000	25140000000	26260000000	26900000000	23140000000	21430000000	22180000000	1.29127	1.5735	1.3183	1.39436	3.09467e+10	26100000000	22250000000	49.0632
	188	MG 18:2																				101800000	97580000	74230000	147700000	153900000	145900000	121300000	116000000	106900000	0.839242	0.841207	0.694387	0.791612	9.12033e+07	1.49167e+08	1.14733e+08	72.4333
	189	MG 18:1		9858	601	7127	13852	13002	12236	9155	7245	818	1.07679	0.0829538	8.71271	3.29082	5862	13030	5739.33	112.315		1223000000	1276000000	1093000000	1270000000	1300000000	1317000000	1044000000	964000000	960900000	1.17146	1.32365	1.13748	1.21086	1.19733e+09	1.29567e+09	9.89633e+08	59.2449
	190	MG 18:0		3025502	2952938	2583650	3253641	3097962	2652203	2961347	3013954	2635269	1.02166	0.979755	0.980412	0.993944	2854030	3.00127e+06	2870190	52.4311		29660000000	31140000000	28460000000	26600000000	27780000000	28890000000	23380000000	21700000000	22920000000	1.26861	1.43502	1.24171	1.31511	2.97533e+10	2.77567e+10	2.26667e+10	52.9505
	191	MG 20:5
	192	MG 20:0		28916	26439	26986	39060	34852	28900	26951	27936	23373	1.07291	0.946413	1.15458	1.05797	27447	34270.7	26086.7	64.017		296500000	320200000	283700000	313200000	312500000	362100000	307200000	297100000	304700000	0.965169	1.07775	0.93108	0.991334	3.00133e+08	3.29267e+08	303000000	54.5927
	193	MG 22:0		945	1144	852	1294	1064	1206	1013	1107	1000	0.932873	1.03342	0.852	0.939432	980.333	1188	1040	58.8022		27200000	26570000	22120000	31310000	28940000	33110000	36820000	29550000	31440000	0.738729	0.899154	0.703562	0.780482	2.52967e+07	31120000	3.26033e+07	53.7478
	194	PA 38:4	PA(18:0/20:4)
	195	PC 28:0	PC(14:0/14:0)
	196	PC 30:1	PC(14:0/16:1)																			4873000	4769000	3863000	1276000	1334000	1593000	176000	227700	185000	27.6875	20.9442	20.8811	23.1709	4.50167e+06	1401000	196233	29.8218
	197	PC 30:0	PC(14:0/16:0)																			37290000	41050000	30890000	14340000	15770000	16160000	4727000	5223000	5181000	7.88872	7.85947	5.96217	7.23679	36410000	1.54233e+07	5.04367e+06	37.2062		1.53492e+06	1.56158e+06	1.46713e+06	795501	926036	911820	157872	108072	159349	9.7226
	198	PC 32:2	PC(14:0/18:2)	1494	1532	1338	762	609	614	84	61	65	17.7857	25.1148	20.5846	21.1617	1454.67	661.667	70	43.3975		63730000	69010000	51620000	17870000	19760000	19170000	925100	1191000	978400	68.8898	57.9429	52.7596	59.8641	6.14533e+07	1.89333e+07	1031500	30.3007		2.20746e+06	2.41114e+06	2.03073e+06	882292	894970	870547	24710.6	23377.2	22660.2	89.3323
	199	PC 32:1	PC(14:0/18:1)																			215600000	235000000	175600000	81680000	88100000	82910000	20830000	21760000	20350000	10.3505	10.7996	8.62899	9.92636	2.08733e+08	84230000	20980000	36.6674
	200	PC 32:1	PC(16:0/16:1)	6269	7133	6234	3479	2667	3011	477	507	442	13.1426	14.069	14.1041	13.7719	6545.33	3052.33	475.333	43.4764																				8.78416e+06	9.06189e+06	8.81324e+06	4.81642e+06	4.93563e+06	4.51441e+06	812558	727610	667789	10.8105
	201	PC 32:0	PC(16:0/16:0)	7140	6995	6560	7415	7151	6750	7845	7154	8437	0.910134	0.977775	0.777528	0.888479	6898.33	7105.33	7812	48.3016		167400000	190600000	157300000	130200000	145800000	167100000	166000000	162300000	173000000	1.00843	1.17437	0.909249	1.03068	1.71767e+08	147700000	167100000	43.5865		1.51832e+07	1.47727e+07	1.4048e+07	1.43613e+07	1.52974e+07	1.48855e+07	1.55771e+07	1.54865e+07	1.58073e+07	0.974708
	202	PC 34:4	PC(14:0/20:4)	391	535	425	175	233	164	21	23	21	18.619	23.2609	20.2381	20.706	450.333	190.667	21.6667	40.3955		22470000	23650000	18410000	6113000	6967000	6233000	0	0	0										701253	716761	624931	177245	275154	256827	22303.7	23581.3	21362.9	31.4411
	203	PC 34:4	PC(16:1/18:3)																			2416000	2789000	1755000	496400	275300	640400	14910	14620	41390	162.039	190.766	42.4015	131.736	2320000	470700	23640	20.0841
	204	PC 34:3	PC(16:0/18:3)																			121200000	134000000	111300000	51860000	42790000	44420000	8973000	9054000	7674000	13.5072	14.8001	14.5035	14.2703	1.22167e+08	4.63567e+07	8567000	35.4589
	205	PC 34:3	PC(16:1/18:2)																			43700000	87930000	61080000	25130000	20420000	14800000	5640000	4496000	2815000	7.74823	19.5574	21.698	16.3346	6.42367e+07	2.01167e+07	4317000	29.3444		2.85639e+06	2.84305e+06	2.40695e+06	1.92674e+06	1.35829e+06	1.34077e+06	172058	190461	168443	16.6013
	206	PC 34:2	PC(16:0/18:2)	162200	168828	149473	127690	121725	119538	81850	82966	88768	1.98167	2.03491	1.68386	1.90015	160167	122984	84528	50.2603		3441000000	3579000000	3053000000	2193000000	2222000000	2138000000	1709000000	1661000000	1642000000	2.01346	2.15473	1.85932	2.00917	3.35767e+09	2.18433e+09	1.67067e+09	43.4405		3.97666e+08	3.83106e+08	3.80329e+08	2.68062e+08	2.76085e+08	2.78001e+08	1.52443e+08	1.54418e+08	1.56066e+08	2.60862
	207	PC 34:2	PC(16:1/18:1)
	208	PC 34:1	PC(16:0/18:1)	101204	104359	92114	80365	80712	70765	62114	55668	61477	1.62933	1.87467	1.49835	1.66745	99225.7	77280.7	59753	48.6107		2273000000	2520000000	2042000000	1337000000	1400000000	1374000000	1240000000	1260000000	1282000000	1.83306	2	1.59282	1.80863	2.27833e+09	1.37033e+09	1.26067e+09	38.7209		2.30313e+08	2.22792e+08	2.30682e+08	1.73692e+08	1.81198e+08	1.79183e+08	1.3119e+08	1.29311e+08	1.29112e+08	1.75556
	209	PC 34:1	PC(16:1/18:0)
	210	PC 34:0	PC(16:0/18:0)	2942	2480	2598	2745	2467	2420	2328	2222	2799	1.26375	1.11611	0.928189	1.10268	2673.33	2544	2449.67	49.6584		48970000	53610000	42130000	49360000	50270000	60910000	70360000	80110000	81240000	0.695992	0.669205	0.518587	0.627928	4.82367e+07	5.35133e+07	7.72367e+07	42.6492		4.22724e+06	4.32092e+06	4.19765e+06	5.00812e+06	5.30273e+06	5.17719e+06	6.1631e+06	6.23728e+06	6.25317e+06	0.685895
	211	PC 36:6	PC(14:0/22:6)																			7568000	7681000	6024000	1728000	2211000	2323000	60700	91680	154500	124.679	83.7805	38.9903	82.4832	7091000	2.08733e+06	102293	29.0178
	212	PC 36:5	PC(16:0/20:5)	2763	2743	2364	1283	1158	1192	113	122	101	24.4513	22.4836	23.4059	23.447	2623.33	1211	112	44.2725																				9.30066e+06	9.2712e+06	8.84102e+06	3.38682e+06	3.74582e+06	3.71047e+06	209807	288590	194862	44.3296
	213	PC 36:5	PC(16:1/20:4)																																					1.27622e+06	1.11815e+06	1.17991e+06	428698	623708	376807	32146	31547.4	33041.3	39.7007
	214	PC 36:5	PC(18:2/18:3)																																					568577	550437	441034	153823	246033	185229	26984.9	27300.7	28230	21.0702
	215	PC 36:4	PC(16:0/20:4)	52204	55442	56678	35977	34796	29062	7296	6960	8109	7.15515	7.9658	6.98952	7.37016	54774.7	33278.3	7455	53.4766		1409000000	1471000000	1254000000	720300000	728700000	704000000	253000000	233100000	229800000	5.56917	6.3106	5.45692	5.7789	1378000000	7.17667e+08	2.38633e+08	44.3927		1.9182e+08	1.92704e+08	2.00419e+08	1.14857e+08	1.1578e+08	1.0193e+08	2.39867e+07	2.42996e+07	2.42427e+07	7.99692
	216	PC 36:4	PC(16:1/20:3)
	217	PC 36:4	PC(18:1/18:3)
	218	PC 36:4	PC(18:2/18:2)	10829	12225	10930	6086	5435	4525	1040	834	955	10.4125	14.6583	11.445	12.1719	11328	5348.67	943	43.5879		387400000	413100000	301400000	134400000	137700000	144900000	47820000	45460000	46970000	8.10121	9.08711	6.41686	7.86839	367300000	139000000	46750000	33.5708		2.55167e+07	2.56925e+07	2.21974e+07	1.09093e+07	1.07262e+07	1.11216e+07	2.19183e+06	2.10491e+06	2.29316e+06	11.6417
	219	PC 36:3	PC(16:0/20:3)	52211	50689	49636	29947	25173	26171	7204	7147	7822	7.2475	7.09235	6.34569	6.89518	50845.3	27097	7391	46.5294																				1.20697e+08	1.24315e+08	1.20209e+08	6.59372e+07	6.58889e+07	6.66188e+07	1.70843e+07	1.69481e+07	1.78113e+07	7.06484
	220	PC 36:3	PC(18:0/18:3)																			9603000	9915000	7498000	2682000	2533000	2713000	67140	59410	0
	221	PC 36:3	PC(18:1/18:2)																			1881000000	2005000000	1713000000	931700000	957900000	937600000	527000000	497400000	502300000	3.56926	4.03096	3.41031	3.67018	1.86633e+09	942400000	508900000	39.6761		6.36482e+07	5.88494e+07	5.56896e+07	3.29316e+07	3.63196e+07	3.69576e+07	1.76132e+07	1.52687e+07	1.72378e+07	3.61366
	222	PC 36:2	PC(16:0/20:2)
	223	PC 36:2	PC(18:0/18:2)	101589	91660	90173	84475	71975	73218	66923	62398	67528	1.518	1.46896	1.33534	1.44077	94474	76556	65616.3	47.8205		2646000000	2850000000	2430000000	1689000000	1724000000	1728000000	1618000000	1623000000	1569000000	1.63535	1.75601	1.54876	1.64671	2642000000	1.71367e+09	1.60333e+09	40.3659		3.06064e+08	3.18628e+08	3.07421e+08	2.2464e+08	2.46818e+08	2.40558e+08	1.74767e+08	1.72476e+08	1.90154e+08	1.75128
	224	PC 36:2	PC(18:1/18:1)																			136100000	148000000	119600000	59590000	82860000	79280000	53990000	49850000	48030000	2.52084	2.96891	2.49011	2.65995	1.34567e+08	73910000	5.06233e+07	39.9104
	225	PC 36:1	PC(16:0/20:1)
	226	PC 36:1	PC(18:0/18:1)	20019	20383	18508	17204	15680	14650	13722	13259	13511	1.4589	1.5373	1.36985	1.45535	19636.7	15844.7	13497.3	47.82		559000000	605900000	488200000	357100000	382300000	373300000	393400000	408900000	396200000	1.42095	1.48178	1.23221	1.37831	5.51033e+08	370900000	399500000	39.0202		6.74687e+07	6.71751e+07	6.33481e+07	5.08982e+07	5.1782e+07	5.33195e+07	4.12864e+07	4.09894e+07	4.31159e+07	1.63416
	227	PC 36:0	PC(18:0/18:0)																			3852000	4420000	3794000	7994000	8207000	9432000	14450000	15520000	16280000	0.266574	0.284794	0.233047	0.261472	4022000	8.54433e+06	1.54167e+07	43.9553		331962	285551	253581	688516	683237	642288	1.0964e+06	993315	1.13654e+06	0.302776
	228	PC 38:7	PC(16:1/22:6)
	229	PC 38:7	PC(18:2/20:5)																			13830000	13960000	10190000	5036000	5218000	5353000	1566000	1518000	1471000	8.83142	9.19631	6.92726	8.31833	12660000	5.20233e+06	1.51833e+06	36.6921
	230	PC 38:6	PC(16:0/22:6)	21233	19275	18645	19099	16647	17560	18213	18193	20414	1.16582	1.05947	0.913344	1.04621	19717.7	17768.7	18940	45.9641		295800000	313600000	246500000	225400000	240800000	230900000	331700000	318700000	316900000	0.89177	0.983997	0.777848	0.884538	285300000	2.32367e+08	3.22433e+08	38.235		5.17981e+07	5.0698e+07	4.56182e+07	3.70807e+07	4.31687e+07	4.12317e+07	3.7519e+07	3.50157e+07	3.82732e+07	1.38059
	231	PC 38:6	PC(16:1/22:5)
	232	PC 38:6	PC(18:2/20:4)	1601	1750	1838	960	809	906	176	103	160	9.09659	16.9903	11.4875	12.5248	1729.67	891.667	146.333	47.5302		122600000	132300000	94760000	40740000	41290000	42810000	8825000	8752000	6834000	13.8924	15.1165	13.866	14.2916	1.16553e+08	4.16133e+07	8137000	33.3733		6.89996e+06	6.65932e+06	7.24617e+06	2.58956e+06	2.94715e+06	2.90316e+06	172298	412174	299992	40.0467
	233	PC 38:5	PC(16:0/22:5)																			385500000	418100000	291200000	153800000	196100000	180700000	92870000	87330000	90800000	4.15096	4.78759	3.20705	4.04853	3.64933e+08	1.76867e+08	9.03333e+07	38.849		1.33985e+07	1.34309e+07	1.27423e+07	6.86634e+06	7.13702e+06	7.28998e+06	2.56051e+06	2.54236e+06	2.55007e+06	5.23274
	234	PC 38:5	PC(18:0/20:5)	3806	4105	3615	2241	2233	2119	987	901	951	3.85613	4.55605	3.80126	4.07115	3842	2197.67	946.333	45.8963		194600000	215500000	193400000	64120000	80220000	85380000	53050000	52990000	42740000	3.66824	4.06681	4.52504	4.08669	2.01167e+08	7.65733e+07	4.95933e+07	30.5365
	235	PC 38:5	PC(18:1/20:4)	11198	12231	11829	6689	5988	5966	2079	1941	1937	5.38624	6.30139	6.10687	5.9315	11752.7	6214.33	1985.67	45.2335																				3.66334e+07	3.64563e+07	3.54934e+07	1.73324e+07	1.85353e+07	1.75074e+07	4.78267e+06	4.49211e+06	4.97612e+06	7.65962
	236	PC 38:5	PC(18:2/20:3)																																					1.23673e+06	1.01293e+06	882878	336570	274965	368867	18756.1	26320.4	18151.2	65.9377
	237	PC 38:4	PC(16:0/22:4)																																					9.38354e+06	9.7035e+06	1.03944e+07	4.51029e+06	4.52287e+06	4.40662e+06	1.13086e+06	1.44121e+06	1.19225e+06	8.29772
	238	PC 38:4	PC(18:0/20:4)	37875	36672	34290	26084	21832	21074	13328	12722	13713	2.84176	2.88257	2.50055	2.74162	36279	22996.7	13254.3	46.4266		1122000000	1194000000	925600000	563300000	613400000	593700000	420000000	416400000	395600000	2.67143	2.86744	2.33974	2.6262	1.08053e+09	5.90133e+08	4.10667e+08	39.5744		1.51623e+08	1.59584e+08	1.49067e+08	9.43968e+07	9.8529e+07	9.94905e+07	4.7562e+07	4.91271e+07	5.14948e+07	3.1879
	239	PC 38:4	PC(18:1/20:3)	2317	2248	2070	1312	1239	1260	629	567	603	3.68362	3.96473	3.43284	3.69373	2211.67	1270.33	599.667	45.1862																				7.6453e+06	8.30141e+06	7.49399e+06	3.2274e+06	4.05531e+06	3.01892e+06	1.04452e+06	967849	1.18485e+06	7.31945
	240	PC 38:4	PC(18:2/20:2)
	241	PC 38:3	PC(18:0/20:3)	26068	26260	23367	15936	14111	14312	6835	6380	6695	3.8139	4.11599	3.49022	3.8067	25231.7	14786.3	6636.67	46.3982		769300000	796300000	607200000	365000000	361800000	356800000	274000000	273300000	274500000	2.80766	2.91365	2.21202	2.64444	7.24267e+08	361200000	2.73933e+08	36.1851		7.56772e+07	7.70683e+07	7.47317e+07	4.01032e+07	4.51309e+07	4.68606e+07	1.95379e+07	1.92462e+07	2.05779e+07	3.87335
	242	PC 38:3	PC(18:1/20:2)																																					2.4416e+06	1.78868e+06	1.94861e+06	1.85121e+06	1.88719e+06	2.20099e+06	2.04782e+06	1.8011e+06	2.03352e+06	1.19229
	243	PC 38:3	PC(18:2/20:1)
	244	PC 38:2	PC(18:0/20:2)																			89510000	96600000	76740000	56180000	61990000	59420000	66700000	69820000	68380000	1.34198	1.38356	1.12226	1.2826	8.76167e+07	5.91967e+07	68300000	37.9669		4.43365e+06	4.92692e+06	4.97396e+06	4.59179e+06	4.44827e+06	4.8138e+06	4.03641e+06	3.78611e+06	4.50583e+06	1.09841
	245	PC 38:2	PC(18:1/20:1)
	246	PC 38:2	PC(18:2/20:0)
	247	PC 38:1	PC(18:0/20:1)																			10160000	10120000	8286000	7728000	8163000	8158000	10670000	10700000	10940000	0.952202	0.945794	0.757404	0.885134	9522000	8.01633e+06	10770000	39.5049		468702	547196	431329	549006	604066	508709	541220	637470	688691	0.866011
	248	PC 38:0	PC(18:0/20:0)
	249	PC 40:8	PC(20:4/20:4)																			13550000	13240000	11060000	5166000	5964000	5343000	2824000	2747000	2792000	4.79816	4.8198	3.96132	4.52643	1.26167e+07	5491000	2.78767e+06	35.6458		533543	506903	525556	261478	188268	198741	71743.4	194076	149865	7.43683
	250	PC 40:7	PC(18:1/22:6)	150	202	146	262	265	211	436	489	415	0.344037	0.413088	0.351807	0.369644	166	246	446.667	40.1523		23770000	25840000	21360000	21580000	23930000	20900000	38980000	35920000	38400000	0.6098	0.719376	0.55625	0.628475	2.36567e+07	2.21367e+07	3.77667e+07	36.0395		1.20824e+06	1.33305e+06	1.17342e+06	1.66465e+06	1.61779e+06	1.60336e+06	1.95349e+06	2.24503e+06	2.09898e+06	0.618503
	251	PC 40:7	PC(20:3/20:4)																			8223000	8485000	5797000	2293000	2216000	3211000	1972000	1701000	766400	4.16988	4.98824	7.56394	5.57402	7.50167e+06	2.57333e+06	1479800	28.6516
	252	PC 40:6	PC(18:0/22:6)	6854	7087	6948	11034	10645	9618	15762	15278	16910	0.434843	0.46387	0.410881	0.436531	6963	10432.3	15983.3	45.4641		139900000	156400000	134500000	182600000	179700000	177500000	340600000	328500000	317200000	0.410746	0.476104	0.424023	0.436957	143600000	1.79933e+08	3.28767e+08	38.0919		2.01026e+07	2.08421e+07	1.93444e+07	2.96045e+07	2.9059e+07	3.01889e+07	4.32273e+07	3.78909e+07	4.12249e+07	0.465044
	253	PC 40:6	PC(18:1/22:5)	198	194	158	112	119	78	55	94	88	3.6	2.06383	1.79545	2.48643	183.333	103	79	39.263		26830000	28560000	21840000	12360000	16080000	15410000	12240000	12380000	13010000	2.19199	2.30695	1.67871	2.05922	2.57433e+07	1.46167e+07	1.25433e+07	38.1769
	254	PC 40:5	PC(18:0/22:5)	2528	2264	1987	1188	1042	1112	645	647	737	3.91938	3.49923	2.69607	3.37156	2259.67	1114	676.333	37.9428		122200000	134200000	101300000	48680000	51410000	61210000	50290000	44450000	34930000	2.42991	3.01912	2.90009	2.78304	1.19233e+08	5.37667e+07	4.32233e+07	33.096		7.05826e+06	7.35898e+06	6.93892e+06	4.54614e+06	3.9902e+06	4.5675e+06	2.31908e+06	2.42123e+06	2.37194e+06	3.04356
	255	PC 40:5	PC(18:1/22:4)
	256	PC 40:5	PC(20:2/20:3)																			20670000	22040000	15650000	13190000	18720000	18370000	21710000	22520000	24920000	0.952096	0.978686	0.62801	0.85293	1.94533e+07	16760000	23050000	39.4322
	257	PC 40:4	PC(18:0/22:4)	985	900	1050	669	635	461	233	270	255	4.22747	3.33333	4.11765	3.89282	978.333	588.333	252.667	47.7931		75270000	80070000	46590000	25450000	29560000	33230000	20090000	20030000	14510000	3.74664	3.9975	3.21089	3.65168	67310000	2.94133e+07	18210000	34.3935		5.07739e+06	4.9825e+06	5.08644e+06	2.72272e+06	2.48643e+06	3.04697e+06	1.02016e+06	981103	979200	4.97704
	258	PC 40:4	PC(20:0/20:4)																			9177000	9527000	8291000	4650000	3016000	3125000	3694000	3034000	2244000	2.4843	3.14008	3.69474	3.10637	8.99833e+06	3597000	2.99067e+06	30.0025
	259	PC 40:3	PC(18:2/22:1)																			2857000	2800000	2334000	1128000	2122000	1973000	3849000	3628000	3193000	0.742271	0.771775	0.730974	0.74834	2.66367e+06	1741000	3.55667e+06	27.9889
	260	PC 40:3	PC(20:0/20:3)																			2492000	2960000	2106000	1957000	1947000	1471000	2213000	1949000	2531000	1.12607	1.51873	0.832082	1.15896	2.51933e+06	1.79167e+06	2231000	37.7167
	261	PC 40:2	PC(18:0/22:2)
	262	PC 40:2	PC(18:1/22:1)																			538300	632700	890500	1001000	823700	848600	1455000	1572000	1814000	0.369966	0.402481	0.490904	0.421117	687167	891100	1.61367e+06	38.7294
	263	PC 40:2	PC(18:2/22:0)																			1840000	2307000	1495000	1599000	1707000	1713000	2634000	2768000	2786000	0.698557	0.833454	0.536612	0.689541	1.88067e+06	1673000	2.72933e+06	36.2907
	264	PC 42:10	PC(20:4/22:6)																			1610000	1743000	1020000	310000	410300	622700	205000	198800	272600	7.85366	8.76761	3.74175	6.78767	1.45767e+06	447667	225467	26.5972
	265	PC 42:9	PC(20:4/22:5)																			2213000	2366000	1867000	2246000	2264000	2034000	4381000	3862000	4169000	0.505136	0.612636	0.447829	0.521867	2.14867e+06	2.18133e+06	4.13733e+06	34.7015
	266	PC 42:8	PC(20:4/22:4)																			1677000	2418000	1879000	1060000	1430000	1512000	1280000	1178000	1304000	1.31016	2.05263	1.44095	1.60125	1.99133e+06	1334000	1254000	41.1052
	267	PC 42:7	PC(20:1/22:6)																			575700	855200	530200	1275000	1260000	1526000	2579000	3363000	2645000	0.223226	0.254297	0.200454	0.225992	653700	1.35367e+06	2.86233e+06	38.4998
	268	PC 42:6	PC(20:0/22:6)																			1862000	1912000	1423000	1213000	1301000	963400	1979000	1767000	1507000	0.940879	1.08206	0.94426	0.989066	1.73233e+06	1.15913e+06	1751000	33.2766
	269	PC 42:5	PC(20:4/22:1)																			4824000	5280000	3954000	2809000	2901000	2867000	4385000	3782000	3649000	1.10011	1.39609	1.08358	1.19326	4686000	2859000	3.93867e+06	33.1491
	270	PC 42:4	PC(20:4/22:0)																			1292000	1506000	1032000	657600	588900	545300	758000	646900	834900	1.70449	2.32803	1.23608	1.7562	1.27667e+06	597267	746600	29.5199
	271	PE 32:1	PE(16:0/16:1)
	272	PE 32:0	PE(16:0/16:0)
	273	PE 34:3	PE(16:0/18:3)																			2774000	2427000	2058000	321500	273700	325300	46380	32900	71770	59.8103	73.769	28.6749	54.0847	2.41967e+06	306833	50350	12.4223
	274	PE 34:2	PE(16:0/18:2)	1047	891	1091	138	85	118	30	27	38	34.9	33	28.7105	32.2035	1009.67	113.667	31.6667	10.9155		41850000	47660000	37210000	5510000	6802000	6035000	1051000	1191000	1158000	39.8192	40.0168	32.133	37.323	42240000	6.11567e+06	1.13333e+06	14.1001		1.57328e+06	1.68686e+06	1.54764e+06	271071	261504	278523	14214.1	13542.9	14485.7	110.684
	275	PE 34:1	PE(16:0/18:1)	265	291	226	77	45	71	28	21	32	9.46429	13.8571	7.0625	10.128	260.667	64.3333	27	22.3638		22860000	24660000	19240000	3286000	3457000	3799000	1067000	1405000	1129000	21.4246	17.5516	17.0416	18.6726	2.22533e+07	3514000	1.20033e+06	14.9827		677173	778084	839995	116126	75409.6	102427	20714.8	21829.6	20304.3	32.6902
	276	PE 34:0	PE(16:0/18:0)																			866700	724100	430600	1105000	1318000	1568000	1169000	1219000	1203000	0.741403	0.594011	0.357938	0.564451	673800	1.33033e+06	1197000	71.1104
	277	PE 36:4	PE(16:0/20:4)	935	993	985	144	86	120	53	35	83	17.6415	28.3714	11.8675	19.2935	971	116.667	57	11.3489		42390000	47820000	38120000	5622000	5957000	5897000	1415000	1456000	1309000	29.9576	32.8434	29.1215	30.6408	4.27767e+07	5.82533e+06	1.39333e+06	13.1884		1.19292e+06	1.24997e+06	1.31795e+06	174371	185765	208532	17787.6	47532.6	19049.3	67.0647
	278	PE 36:4	PE(18:2/18:2)	452	362	369	57	29	37	16	16	27	28.25	22.625	13.6667	21.5139	394.333	41	19.6667	9.90338		8203000	9418000	7603000	871100	893100	954400	110100	114200	95750	74.505	82.4694	79.4047	78.793	8408000	906200	106683	10.6428
	279	PE 36:3	PE(16:0/20:3)
	280	PE 36:3	PE(18:1/18:2)																			51180000	58820000	47070000	6771000	5800000	6653000	1292000	1243000	941900	39.613	47.321	49.9735	45.6358	5.23567e+07	6408000	1.15897e+06	11.9741		1.3553e+06	1.41405e+06	1.18446e+06	168403	143397	119565	18723.4	18112.1	23563.2	72.3857
	281	PE 36:2	PE(18:0/18:2)	3664	3289	3628	448	274	255	77	61	113	47.5844	53.918	32.1062	44.5362	3527	325.667	83.6667	9.01957																				6.38924e+06	6.53044e+06	6.14387e+06	849235	977979	962247	78675.6	58496.5	134242	81.2099
	282	PE 36:2	PE(18:1/18:1)																			136800000	153500000	129300000	27610000	27150000	21000000	3769000	3771000	3547000	36.2961	40.7054	36.4533	37.8183	1.39867e+08	2.52533e+07	3.69567e+06	17.5905
	283	PE 36:1	PE(18:0/18:1)	659	617	504	100	75	96	65	76	66	10.1385	8.11842	7.63636	8.63108	593.333	90.3333	69	13.6387		28750000	33320000	24890000	4488000	4479000	4495000	830600	697400	1443000	34.6135	47.7775	17.2488	33.2133	2.89867e+07	4.48733e+06	990333	14.9693		1.03309e+06	1.1447e+06	1.10998e+06	184080	188898	171015	16047.8	15465.3	16924.2	64.3756
	284	PE 36:0	PE(18:0/18:0)
	285	PE 38:7	PE(16:1/22:6)
	286	PE 38:6	PE(16:0/22:6)																			27940000	31860000	25070000	3696000	3983000	3691000	1521000	1332000	1458000	18.3695	23.9189	17.1948	19.8277	28290000	3790000	1437000	12.7494		1.13494e+06	1.196e+06	1.05919e+06	153864	192996	167364	13577.5	14328.4	30781.6	83.59
	287	PE 38:5	PE(16:0/22:5)
	288	PE 38:5	PE(18:0/20:5)																																					418272	424575	386472	94864.5	17951.6	52080.3	19418.5	20000.9	21117.1	21.5399
	289	PE 38:5	PE(18:1/20:4)	302	257	229	87	50	44	34	31	25	8.88235	8.29032	9.16	8.77756	262.667	60.3333	30	20.615		47210000	53730000	42580000	5605000	5628000	5962000	2123000	1762000	1766000	22.2374	30.4938	24.111	25.614	47840000	5.73167e+06	1.88367e+06	11.527		780769	708027	805985	105675	79194.5	95116.3	15391.5	15685.4	20239.6	50.7271
	290	PE 38:4	PE(16:0/22:4)
	291	PE 38:4	PE(18:0/20:4)	4663	4750	4444	572	321	294	120	189	148	38.8583	25.1323	30.027	31.3392	4619	395.667	152.333	8.29258		152700000	170600000	130300000	18880000	20940000	21180000	5748000	5739000	6008000	26.5658	29.7264	21.6877	25.9933	151200000	2.03333e+07	5.83167e+06	12.9486		5.75842e+06	5.96025e+06	5.74819e+06	930509	927779	957327	153571	92620.5	135976	37.4967
	292	PE 38:4	PE(18:1/20:3)
	293	PE 38:3	PE(18:0/20:3)	266	207	311	52	31	74	6	21	24	44.3333	9.85714	12.9583	22.3829	261.333	52.3333	17	18.8024		16160000	18630000	13530000	2042000	1792000	2014000	401200	463800	383300	40.2792	40.1682	35.2987	38.582	1.61067e+07	1.94933e+06	416100	11.7979		571177	595150	619327	67436.3	81100.1	92810.6	15064.5	16750.1	15748.4	37.9156
	294	PE 38:2	PE(18:0/20:2)
	295	PE 40:7	PE(18:1/22:6)																			3293000	2539000	3287000	415300	208500	495300	596900	342500	421100	5.51684	7.41314	7.80575	6.91191	3.03967e+06	373033	453500	10.6789
	296	PE 40:6	PE(18:0/22:6)																																					744117	725394	693392	81946.1	68091.6	90469.4	46972.2	40632	64737.2	15.8416
	297	PE 40:5	PE(18:0/22:5)																			8068000	8745000	7341000	1210000	909900	1164000	410800	438900	295000	19.6397	19.9248	24.8847	21.4831	8.05133e+06	1.09463e+06	381567	12.9805
	298	PE 40:4	PE(18:0/22:4)	144	169	163	59	101	76	40	22	23	3.6	7.68182	7.08696	6.12292	158.667	78.6667	28.3333	42.0677		6655000	7888000	5789000	1034000	962500	1053000	597700	519000	437700	11.1343	15.1985	13.226	13.1863	6.77733e+06	1016500	518133	13.9333
	299	PG 32:0	PG(16:0/16:0)
	300	PG 34:2	PG(16:0/18:2)
	301	PG 34:1	PG(16:0/18:1)
	302	PG 36:2	PG(18:0/18:2)
	303	PG 36:1	PG(18:0/18:1)
	304	PI 32:1	PI(16:0/16:1)	460	566	424	260	283	234	53	71	51	8.67925	7.97183	8.31373	8.3216	483.333	259	58.3333	47.8154		12200000	13780000	10500000	4422000	4598000	4460000	1058000	1002000	1029000	11.5312	13.7525	10.2041	11.8293	12160000	4.49333e+06	1.02967e+06	34.0671
	305	PI 32:0	PI(16:0/16:0)	147	207	207	139	119	155	75	59	70	1.96	3.50847	2.95714	2.80854	187	137.667	68	53.9869		5598000	6148000	5605000	2872000	2848000	3656000	950800	1191000	1212000	5.88767	5.16205	4.62459	5.22477	5.78367e+06	3.12533e+06	1.11793e+06	45.2842
	306	PI 34:2	PI(16:0/18:2)	6136	6106	5656	5356	5268	4542	4625	4942	4208	1.3267	1.23553	1.34411	1.30211	5966	5055.33	4591.67	47.8831		105200000	118900000	92890000	61100000	63280000	63970000	61530000	59700000	60710000	1.70974	1.99162	1.53006	1.74381	1.05663e+08	6.27833e+07	6.06467e+07	37.7508		4.07417e+06	3.94526e+06	3.83652e+06	3.12185e+06	3.33012e+06	3.53539e+06	2.8045e+06	2.65776e+06	2.9067e+06	1.45272
	307	PI 34:2	PI(16:1/18:1)
	308	PI 34:1	PI(16:0/18:1)	5021	4855	4552	2709	2743	2553	1067	1107	916	4.70572	4.38573	4.96943	4.68696	4809.33	2668.33	1030	45.6959		103700000	116000000	93300000	44350000	47920000	47950000	24950000	23870000	24380000	4.15631	4.85966	3.82691	4.28096	1.04333e+08	46740000	24400000	36.3076
	309	PI 34:1	PI(16:1/18:0)
	310	PI 34:0	PI(16:0/18:0)	138	154	126	127	109	133	67	50	66	2.0597	3.08	1.90909	2.3496	139.333	123	61	61.3977		4297000	4171000	4012000	2875000	2999000	3269000	1527000	1507000	1710000	2.81401	2.76775	2.3462	2.64265	4160000	3.04767e+06	1.58133e+06	53.0829
	311	PI 36:5	PI(16:0/20:5)	46	35	34	158	117	99	164	145	150	0.280488	0.241379	0.226667	0.249511	38.3333	124.667	153	65.1568		1309000	1148000	947300	1326000	1463000	1508000	2405000	2529000	2179000	0.544283	0.453934	0.434741	0.477653	1.13477e+06	1.43233e+06	2371000	40.8565
	312	PI 36:4	PI(16:0/20:4)	5626	5500	4953	9361	8282	7209	12325	12484	11518	0.456471	0.440564	0.430023	0.442352	5359.67	8284	12109	47.4221		99450000	109300000	82930000	80500000	86500000	86600000	126500000	122900000	117400000	0.786166	0.889341	0.706388	0.793965	9.72267e+07	8.45333e+07	1.22267e+08	38.5129		3.5296e+06	4.02624e+06	3.53817e+06	4.91611e+06	5.51e+06	5.44513e+06	6.71117e+06	5.72326e+06	6.6868e+06	0.525929
	313	PI 36:4	PI(18:2/18:2)
	314	PI 36:3	PI(16:0/20:3)																			71100000	74380000	56460000	45060000	47260000	47720000	62690000	60630000	58370000	1.13415	1.22679	0.967278	1.10941	6.73133e+07	46680000	6.05633e+07	36.5039
	315	PI 36:3	PI(18:0/18:3)
	316	PI 36:3	PI(18:1/18:2)	933	1119	928	1036	1088	1068	1251	1126	1230	0.745803	0.993783	0.754472	0.831353	993.333	1064	1202.33	48.4591																				885124	1.06542e+06	816300	806537	1.02113e+06	927572	981404	977371	952894	0.901896
	317	PI 36:2	PI(16:0/20:2)
	318	PI 36:2	PI(18:0/18:2)	7454	7527	7747	5478	4597	5451	3307	3622	3276	2.25401	2.07813	2.36477	2.2323	7576	5175.33	3401.67	47.1442		270100000	297800000	240400000	149100000	158200000	153300000	121700000	121000000	122600000	2.21939	2.46116	1.96085	2.2138	2.69433e+08	1.53533e+08	1.21767e+08	39.2468		1.30995e+07	1.355e+07	1.29301e+07	8.96555e+06	9.59854e+06	9.40824e+06	5.74227e+06	6.0757e+06	6.43376e+06	2.28124
	319	PI 36:2	PI(18:1/18:1)
	320	PI 36:1	PI(18:0/18:1)	821	1100	1198	678	590	576	265	339	277	3.09811	3.24484	4.32491	3.55595	1039.67	614.667	293.667	46.1		72790000	82400000	62670000	32500000	34540000	34740000	15530000	16640000	15700000	4.68706	4.95192	3.99172	4.54357	72620000	3.39267e+07	1.59567e+07	38.302		3.34023e+06	3.59324e+06	3.4308e+06	1.92281e+06	1.97965e+06	1.88104e+06	720255	698496	697565	4.63757
	321	PI 36:0	PI(18:0/18:0)
	322	PI 38:6	PI(16:0/22:6)	257	265	209	480	460	442	807	754	899	0.318463	0.351459	0.232481	0.300801	243.667	460.667	820	43.3093		10500000	11780000	10160000	11190000	11710000	11590000	16540000	15710000	15190000	0.634825	0.749841	0.668861	0.684509	1.08133e+07	1.14967e+07	1.58133e+07	43.1773
	323	PI 38:5	PI(16:0/22:5)
	324	PI 38:5	PI(18:0/20:5)																			44650000	47240000	38640000	41270000	44410000	41670000	67930000	64480000	66560000	0.657294	0.73263	0.580529	0.656818	43510000	42450000	6.63233e+07	38.6495
	325	PI 38:5	PI(18:1/20:4)	622	653	655	1228	1130	1203	1895	1998	1840	0.328232	0.326827	0.355978	0.337012	643.333	1187	1911	46.4701		45020000	47680000	39110000	41900000	44380000	42280000	68420000	65430000	66530000	0.657995	0.728718	0.587855	0.658189	4.39367e+07	4.28533e+07	6.67933e+07	38.7007		917801	990890	878627	1.27672e+06	1.45537e+06	1.32287e+06	1.79645e+06	1.8589e+06	1.92483e+06	0.510897
	326	PI 38:4	PI(16:0/22:4)
	327	PI 38:4	PI(18:0/20:4)	31246	32458	33458	59567	51474	58822	83328	86505	79928	0.374976	0.375215	0.418602	0.389598	32387.3	56621	83253.7	48.9627		694600000	763800000	630900000	840300000	861700000	862200000	1398000000	1411000000	1330000000	0.496853	0.541318	0.474361	0.504177	6.96433e+08	8.54733e+08	1.37967e+09	41.1701		3.21292e+07	3.2595e+07	3.25461e+07	6.30613e+07	6.23873e+07	6.23219e+07	1.05425e+08	1.06564e+08	1.08441e+08	0.304758
	328	PI 38:4	PI(18:1/20:3)
	329	PI 38:3	PI(18:0/20:3)	18464	22923	16143	12649	8686	11591	8476	7076	7851	2.17839	3.23954	2.05617	2.49137	19176.7	10975.3	7801	40.683		80670000	91940000	74390000	77660000	72720000	71620000	95720000	103700000	91530000	0.842771	0.886596	0.812739	0.847369	8.23333e+07	74000000	9.69833e+07	41.2678		8.06876e+06	7.32978e+06	7.2338e+06	5.71525e+06	6.25586e+06	6.04117e+06	4.87163e+06	4.65682e+06	4.90799e+06	1.65627
	330	PI 38:2	PI(18:0/20:2)																			1510000	1583000	1883000	1723000	1125000	1518000	2138000	1776000	1760000	0.706268	0.891329	1.06989	0.889161	1.65867e+06	1.45533e+06	1.89133e+06	40.9953
	331	PI 40:7	PI(20:3/20:4)																			1324000	1374000	1482000	2842000	2495000	2644000	3853000	4490000	4204000	0.343628	0.306013	0.352521	0.334054	1.39333e+06	2.66033e+06	4.18233e+06	47.7133
	332	PI 40:6	PI(18:0/22:6)	578	437	530	901	1043	960	1574	1836	1437	0.367217	0.238017	0.368824	0.324686	515	968	1615.67	45.4318																				525114	586017	547953	941578	1.10876e+06	978298	1.76317e+06	1.55398e+06	1.79541e+06	0.297823
	333	PI 40:6	PI(20:1/20:5)																			15040000	17730000	14520000	18970000	19570000	19600000	31390000	32140000	32050000	0.479133	0.551649	0.453042	0.494608	1.57633e+07	19380000	31860000	40.6943
	334	PI 40:5	PI(18:0/22:5)	275	326	339	351	331	321	357	315	302	0.770308	1.03492	1.12252	0.975915	313.333	334.333	324.667	52.4033		8027000	8685000	6976000	6118000	8107000	6995000	8371000	7784000	9316000	0.958906	1.11575	0.748819	0.941158	7896000	7.07333e+06	8.49033e+06	43.1661
	335	PI 40:4	PI(18:0/22:4)	91	88	145	102	115	126	149	178	127	0.610738	0.494382	1.14173	0.748951	108	114.333	151.333	44.0874		4863000	6297000	4759000	4496000	5151000	4436000	7055000	7561000	6936000	0.689298	0.832826	0.68613	0.736085	5.30633e+06	4.69433e+06	7184000	37.5837
	336	PI 40:4	PI(20:0/20:4)
	337	SM d32:1	SM(d18:1/14:0)	11762	10251	10179	4956	4549	3845	295	357	328	39.8712	28.7143	31.0335	33.2063	10730.7	4450	326.667	40.2448																				1.08373e+07	1.05275e+07	1.01402e+07	4.68452e+06	4.89474e+06	4.70312e+06	362544	275744	294961	29.8924
	338	SM d34:2	SM(d18:1/16:1)																																					2.53176e+07	2.52608e+07	2.37081e+07	1.23035e+07	1.25014e+07	1.27218e+07	3.75672e+06	3.47157e+06	3.75036e+06	6.73927
	339	SM d34:1	SM(d18:1/16:0)	104256	114876	100476	64025	63533	58575	28657	27267	31028	3.63806	4.213	3.23824	3.69644	106536	62044.3	28984	45.7824																				1.52806e+08	1.61122e+08	1.51563e+08	1.00308e+08	1.03607e+08	1.02483e+08	4.54925e+07	4.55606e+07	4.58493e+07	3.35893
	340	SM d36:4	SM(d18:1/18:3)
	341	SM d36:3	SM(d18:1/18:2)																			57810000	62540000	61260000	46530000	48930000	56280000	21810000	23050000	24100000	2.65062	2.71323	2.54191	2.63525	6.05367e+07	50580000	2.29867e+07	60.5579
	342	SM d36:2	SM(d18:1/18:1)																			1738000000	2035000000	1549000000	647600000	651000000	675400000	149800000	151500000	139900000	11.6021	13.4323	11.0722	12.0356	1774000000	658000000	1.47067e+08	34.2518		1.30296e+07	1.33678e+07	1.33098e+07	6.71593e+06	7.18482e+06	6.33684e+06	1.20513e+06	1.17913e+06	1.2035e+06	10.8118
	343	SM d36:1	SM(d18:1/18:0)	14382	16018	13487	8780	7968	7368	2873	3028	2842	5.00592	5.28996	4.7456	5.01383	14629	8038.67	2914.33	45.8218																				3.2393e+07	3.07122e+07	2.90662e+07	1.6958e+07	1.69556e+07	1.69974e+07	4.30718e+06	3.9645e+06	5.38435e+06	7.52069
	344	SM d38:6	SM(d18:1/20:5)
	345	SM d38:5	SM(d18:1/20:4)
	346	SM d38:4	SM(d18:1/20:3)																			66470000	67840000	92610000	97910000	88080000	116000000	66130000	66810000	71810000	1.00514	1.01542	1.28965	1.1034	75640000	1.00663e+08	68250000	69.9585
	347	SM d38:3	SM(d18:1/20:2)																			44070000	48330000	30050000	16840000	15890000	16660000	8605000	7343000	9345000	5.12144	6.58178	3.21562	4.97295	4.08167e+07	1.64633e+07	8431000	33.4297
	348	SM d38:2	SM(d18:1/20:1)																																					8.01779e+06	7.80528e+06	7.43514e+06	3.57178e+06	2.46486e+06	3.64594e+06	300024	283955	292151	26.7239
	349	SM d38:1	SM(d18:1/20:0)	10358	10799	9456	4692	4126	3848	587	455	543	17.6457	23.7341	17.4144	19.598	10204.3	4222	528.333	39.3378																				2.82349e+07	2.85136e+07	2.75946e+07	1.26094e+07	1.2888e+07	1.32455e+07	1.61975e+06	1.74159e+06	1.67459e+06	17.4316
	350	SM d40:7	SM(d18:1/22:6)
	351	SM d40:6	SM(d18:1/22:5)
	352	SM d40:5	SM(d18:1/22:4)
	353	SM d40:4	SM(d18:1/22:3)
	354	SM d40:3	SM(d18:1/22:2)																																					1.79286e+06	1.39892e+06	1.7437e+06	1.17896e+06	1.08701e+06	980147	467066	423281	475322	3.83855
	355	SM d40:2	SM(d18:1/22:1)																																					3.45976e+07	3.56516e+07	3.24756e+07	1.57061e+07	1.54139e+07	1.56913e+07	1.75401e+06	1.84263e+06	1.96004e+06	19.7248
	356	SM d40:1	SM(d18:1/22:0)	20223	20661	18779	11963	9760	9962	3394	2751	3408	5.95846	7.51036	5.51027	6.32636	19887.7	10561.7	3184.33	45.777																				7.07092e+07	7.10522e+07	6.73465e+07	3.75496e+07	3.99523e+07	3.94309e+07	1.18743e+07	1.20667e+07	1.22833e+07	5.95481
	357	TG 42:0	TG(14:0)(14:0)(14:0)
	358	TG 44:1	TG(14:0)(14:0)(16:1)																																					1.39684e+07	1.26702e+07	1.16074e+07	6.2191e+06	6.625e+06	6.72277e+06	564176	498509	596020	24.759
	359	TG 44:0	TG(14:0)(14:0)(16:0)	1081	1409	1150	771	799	842	159	176	174	6.79874	8.00568	6.6092	7.13787	1213.33	804	169.667	58.1345		26510000	33490000	27390000	12860000	12840000	18090000	6026000	6721000	7220000	4.39927	4.98289	3.79363	4.39193	29130000	1.45967e+07	6.65567e+06	40.7891		9.39808e+06	9.66465e+06	8.50992e+06	4.89524e+06	5.04329e+06	4.95544e+06	398086	430949	402913	23.6082
	360	TG 46:3	TG(14:0)(14:0)(18:3)																																					9.34279e+06	7.54861e+06	6.99387e+06	4.80097e+06	2.99426e+06	4.30579e+06	1.10024e+06	948623	1.12041e+06	8.49159
	361	TG 46:2	TG(14:0)(14:0)(18:2)
	362	TG 46:2	TG(14:0)(16:1)(16:1)																																					2.93033e+07	2.66014e+07	2.4554e+07	1.42344e+07	1.47777e+07	1.44517e+07	3.36396e+06	2.91981e+06	3.1515e+06	8.71094
	363	TG 46:1	TG(14:0)(14:0)(18:1)																																					4.2007e+07	3.89409e+07	3.64137e+07	2.03531e+07	2.17189e+07	2.19978e+07	3.15372e+06	2.77314e+06	3.28305e+06	13.3198
	364	TG 46:1	TG(14:0)(16:0)(16:1)																			95650000	144800000	96440000	45590000	44250000	56890000	23420000	25580000	27920000	4.08412	5.66067	3.45415	4.39965	1.12297e+08	48910000	25640000	35.4583
	365	TG 46:0	TG(14:0)(14:0)(18:0)
	366	TG 46:0	TG(14:0)(16:0)(16:0)	2609	2888	2875	1568	1797	1953	490	618	380	5.32449	4.67314	7.56579	5.85447	2790.67	1772.67	496	53.9351		32260000	47100000	33440000	18930000	18000000	24860000	12800000	11690000	12180000	2.52031	4.02908	2.74548	3.09829	37600000	2.05967e+07	1.22233e+07	41.3394		2.68732e+07	2.39159e+07	2.32002e+07	1.28436e+07	1.30875e+07	1.32399e+07	2.01708e+06	1.79114e+06	1.66295e+06	13.3228
	367	TG 48:5	TG(14:0)(14:0)(20:5)
	368	TG 48:4	TG(14:0)(14:0)(20:4)
	369	TG 48:4	TG(14:0)(16:1)(18:3)
	370	TG 48:3	TG(14:0)(14:0)(20:3)																																					5.29595e+07	4.64815e+07	4.33017e+07	2.70539e+07	2.784e+07	2.71595e+07	9.03551e+06	8.33863e+06	9.33063e+06	5.86126
	371	TG 48:3	TG(14:0)(16:0)(18:3)																			132600000	192200000	126700000	52330000	55420000	70900000	48090000	53450000	59500000	2.75733	3.59588	2.12941	2.82754	150500000	59550000	53680000	29.1654
	372	TG 48:3	TG(14:0)(16:1)(18:2)
	373	TG 48:3	TG(16:1)(16:1)(16:1)
	374	TG 48:2	TG(14:0)(14:0)(20:2)
	375	TG 48:2	TG(14:0)(16:0)(18:2)	10774	12685	11546	5838	6560	7269	1762	1934	1556	6.11464	6.55895	7.42031	6.69797	11668.3	6555.67	1750.67	48.8536		247200000	337900000	225500000	106300000	111100000	158900000	83810000	96310000	99700000	2.94953	3.50846	2.26179	2.90659	270200000	1.25433e+08	9.32733e+07	34.5096		1.23521e+08	1.09632e+08	1.03108e+08	6.59564e+07	6.6415e+07	6.51785e+07	1.97531e+07	1.84068e+07	1.98687e+07	6.25326
	376	TG 48:2	TG(14:0)(16:1)(18:1)
	377	TG 48:2	TG(16:0)(16:1)(16:1)
	378	TG 48:1	TG(14:0)(16:0)(18:1)	17981	19155	17569	10124	11849	11941	1892	2107	1806	9.5037	9.09112	9.72813	9.44098	18235	11304.7	1935	56.0469		191000000	274600000	210800000	84250000	88000000	121700000	63320000	64590000	70100000	3.01642	4.25143	3.00713	3.425	2.25467e+08	9.79833e+07	6.60033e+07	33.617		1.56737e+08	1.41588e+08	1.31897e+08	8.05036e+07	8.03679e+07	8.13367e+07	1.67483e+07	1.57263e+07	1.68948e+07	9.35838
	379	TG 48:1	TG(14:0)(16:1)(18:0)
	380	TG 48:1	TG(16:0)(16:0)(16:1)
	381	TG 48:0	TG(14:0)(16:0)(18:0)
	382	TG 48:0	TG(16:0)(16:0)(16:0)	5186	5725	5321	2850	2666	3051	980	999	990	5.29184	5.73073	5.37475	5.46577	5410.67	2855.67	989.667	44.6175		44030000	74360000	62010000	26830000	29820000	41860000	28880000	36010000	33010000	1.52458	2.06498	1.87852	1.8227	6.01333e+07	3.28367e+07	3.26333e+07	35.3971		5.58138e+07	5.23407e+07	5.16214e+07	2.90944e+07	2.93015e+07	2.96203e+07	8.6235e+06	7.86448e+06	8.62632e+06	6.47229
	383	TG 50:6	TG(14:0)(16:1)(20:5)
	384	TG 50:6	TG(14:0)(18:3)(18:3)																			10370000	12370000	8567000	4982000	5702000	6745000	14140000	14990000	15170000	0.73338	0.825217	0.564733	0.707777	1.04357e+07	5.80967e+06	1.47667e+07	23.0521
	385	TG 50:5	TG(14:0)(16:0)(20:5)
	386	TG 50:5	TG(14:0)(16:1)(20:4)
	387	TG 50:5	TG(14:0)(18:2)(18:3)	563	587	629	407	454	508	273	388	287	2.06227	1.51289	2.19164	1.92227	593	456.333	316	50.2017		48630000	63020000	42520000	21820000	22920000	28370000	42760000	47690000	49940000	1.13728	1.32145	0.851422	1.10338	51390000	24370000	4.67967e+07	24.8201
	388	TG 50:5	TG(16:1)(16:1)(18:3)																																					1.52289e+07	1.34181e+07	1.14581e+07	9.52687e+06	9.40166e+06	9.58426e+06	6.71329e+06	5.60314e+06	5.88482e+06	2.26847
	389	TG 50:4	TG(14:0)(14:0)(22:4)
	390	TG 50:4	TG(14:0)(16:0)(20:4)
	391	TG 50:4	TG(14:0)(16:1)(20:3)
	392	TG 50:4	TG(14:0)(18:1)(18:3)
	393	TG 50:4	TG(14:0)(18:2)(18:2)	4171	4788	4824	2658	2760	3390	1428	1894	1572	2.92087	2.52798	3.0687	2.83918	4594.33	2936	1631.33	47.1596		207100000	271800000	192200000	84520000	87490000	125600000	131500000	152900000	170500000	1.5749	1.77763	1.12727	1.49327	223700000	9.92033e+07	1.51633e+08	26.4307		7.82145e+07	7.16215e+07	6.77837e+07	4.60495e+07	4.6148e+07	4.58456e+07	2.67938e+07	2.50508e+07	2.7176e+07	2.91913
	394	TG 50:4	TG(16:0)(16:1)(18:3)
	395	TG 50:4	TG(16:1)(16:1)(18:2)
	396	TG 50:3	TG(14:0)(16:0)(20:3)
	397	TG 50:3	TG(14:0)(16:1)(20:2)
	398	TG 50:3	TG(14:0)(18:0)(18:3)
	399	TG 50:3	TG(14:0)(18:1)(18:2)																																					2.57793e+08	2.38731e+08	2.19454e+08	1.46242e+08	1.50135e+08	1.44358e+08	7.25029e+07	6.45032e+07	6.87126e+07	3.55562
	400	TG 50:3	TG(16:0)(16:0)(18:3)
	401	TG 50:3	TG(16:0)(16:1)(18:2)	31304	35751	36632	20424	23396	24839	8919	10312	7781	3.50981	3.46693	4.70788	3.89487	34562.3	22886.3	9004	52.5322
	402	TG 50:3	TG(16:1)(16:1)(18:1)																			419200000	653300000	419600000	215000000	218300000	318200000	296500000	337700000	374000000	1.41383	1.93456	1.12193	1.4901	4.97367e+08	250500000	3.36067e+08	30.0564
	403	TG 50:2	TG(14:0)(16:0)(20:2)
	404	TG 50:2	TG(14:0)(16:1)(20:1)
	405	TG 50:2	TG(14:0)(18:0)(18:2)
	406	TG 50:2	TG(14:0)(18:1)(18:1)																																					5.17415e+08	4.81348e+08	4.43172e+08	2.91299e+08	2.92606e+08	2.93555e+08	1.30281e+08	1.20356e+08	1.28132e+08	3.97153
	407	TG 50:2	TG(16:0)(16:0)(18:2)	39957	50010	45257	29105	25949	33152	14545	16560	12492	2.74713	3.01993	3.62288	3.12998	45074.7	29402	14532.3	49.3264		594100000	837200000	649700000	274000000	316500000	434700000	401200000	451300000	507100000	1.48081	1.85509	1.28121	1.53903	6.93667e+08	3.41733e+08	453200000	29.7971
	408	TG 50:2	TG(16:0)(16:1)(18:1)
	409	TG 50:2	TG(16:1)(16:1)(18:0)
	410	TG 50:1	TG(14:0)(16:0)(20:1)
	411	TG 50:1	TG(14:0)(16:1)(20:0)
	412	TG 50:1	TG(14:0)(18:0)(18:1)
	413	TG 50:1	TG(16:0)(16:0)(18:1)	44618	49591	50909	29429	28579	33527	8052	8723	7658	5.54123	5.68509	6.64782	5.95805	48372.7	30511.7	8144.33	53.9867		276400000	457300000	355500000	139700000	158700000	234100000	155200000	174000000	192800000	1.78093	2.62816	1.84388	2.08432	3.63067e+08	177500000	174000000	33.0499		3.68666e+08	3.50707e+08	3.23626e+08	2.1337e+08	2.17013e+08	2.1551e+08	6.94715e+07	6.66378e+07	7.26354e+07	5.30672
	414	TG 50:1	TG(16:0)(16:1)(18:0)
	415	TG 50:0	TG(14:0)(16:0)(20:0)
	416	TG 50:0	TG(14:0)(18:0)(18:0)
	417	TG 50:0	TG(16:0)(16:0)(18:0)	1712	1602	2124	1275	1070	1011	576	611	569	2.97222	2.62193	3.73286	3.10901	1812.67	1118.67	585.333	46.65		17060000	32260000	22370000	9137000	9346000	13650000	15170000	17030000	17130000	1.12459	1.8943	1.3059	1.4416	2.38967e+07	10711000	1.64433e+07	26.5518		2.68507e+07	2.4512e+07	2.42451e+07	1.19359e+07	1.20574e+07	1.21057e+07	4.98814e+06	4.91108e+06	5.38934e+06	5.38289
	418	TG 52:7	TG(14:0)(16:1)(22:6)																																					2.34348e+06	1.9432e+06	1.75462e+06	2.29989e+06	2.36356e+06	2.34299e+06	4.87993e+06	2.8729e+06	3.17723e+06	0.480228
	419	TG 52:7	TG(14:0)(18:2)(20:5)
	420	TG 52:7	TG(14:0)(18:3)(20:4)
	421	TG 52:7	TG(16:1)(16:1)(20:5)
	422	TG 52:7	TG(16:1)(18:3)(18:3)																			10270000	12460000	8492000	7377000	8102000	9502000	29870000	32300000	33950000	0.343823	0.385759	0.250133	0.326571	1.04073e+07	8327000	32040000	19.6173
	423	TG 52:6	TG(14:0)(16:0)(22:6)																																					1.51998e+07	1.67714e+07	1.55878e+07	1.85526e+07	1.45387e+07	1.43096e+07	1.58407e+07	1.1399e+07	1.53795e+07	0.959542
	424	TG 52:6	TG(14:0)(18:1)(20:5)
	425	TG 52:6	TG(14:0)(18:2)(20:4)
	426	TG 52:6	TG(14:0)(18:3)(20:3)
	427	TG 52:6	TG(16:0)(16:1)(20:5)
	428	TG 52:6	TG(16:0)(18:3)(18:3)
	429	TG 52:6	TG(16:1)(16:1)(20:4)
	430	TG 52:6	TG(16:1)(18:2)(18:3)																			68310000	95850000	63340000	35230000	37250000	49510000	109200000	120800000	137400000	0.625549	0.79346	0.46099	0.626667	7.58333e+07	4.06633e+07	1.22467e+08	20.506
	431	TG 52:5	TG(14:0)(18:0)(20:5)
	432	TG 52:5	TG(14:0)(18:1)(20:4)
	433	TG 52:5	TG(14:0)(18:2)(20:3)
	434	TG 52:5	TG(14:0)(18:3)(20:2)
	435	TG 52:5	TG(16:0)(16:0)(20:5)
	436	TG 52:5	TG(16:0)(16:1)(20:4)
	437	TG 52:5	TG(16:0)(18:2)(18:3)	7473	8577	7958	5666	6232	6605	5818	6691	5473	1.28446	1.28187	1.45405	1.34013	8002.67	6167.67	5994	44.0653																				1.37129e+08	1.26509e+08	1.15897e+08	9.2526e+07	9.279e+07	9.44964e+07	8.35498e+07	7.67253e+07	8.75889e+07	1.64129
	438	TG 52:5	TG(16:1)(16:1)(20:3)
	439	TG 52:5	TG(16:1)(18:1)(18:3)
	440	TG 52:5	TG(16:1)(18:2)(18:2)																			331400000	433400000	294700000	163400000	170700000	237900000	423300000	466400000	517100000	0.782896	0.929245	0.569909	0.760684	3.53167e+08	1.90667e+08	4.68933e+08	23.1926
	441	TG 52:4	TG(14:0)(16:0)(22:4)
	442	TG 52:4	TG(14:0)(16:1)(22:3)
	443	TG 52:4	TG(14:0)(18:0)(20:4)
	444	TG 52:4	TG(14:0)(18:1)(20:3)
	445	TG 52:4	TG(14:0)(18:2)(20:2)
	446	TG 52:4	TG(14:0)(18:3)(20:1)
	447	TG 52:4	TG(16:0)(16:0)(20:4)
	448	TG 52:4	TG(16:0)(16:1)(20:3)
	449	TG 52:4	TG(16:0)(18:1)(18:3)
	450	TG 52:4	TG(16:0)(18:2)(18:2)	86334	95685	90192	62581	70719	77473	55446	63870	55920	1.55708	1.49812	1.61288	1.55603	90737	70257.7	58412	47.1057		931400000	1272000000	847500000	487900000	531500000	700800000	1261000000	1410000000	1505000000	0.73862	0.902128	0.563123	0.734624	1.01697e+09	573400000	1392000000	23.8027		6.09127e+08	5.68851e+08	5.15665e+08	3.86236e+08	3.8997e+08	3.75308e+08	3.34642e+08	2.92188e+08	3.08857e+08	1.82024
	451	TG 52:4	TG(16:1)(16:1)(20:2)
	452	TG 52:4	TG(16:1)(18:0)(18:3)
	453	TG 52:4	TG(16:1)(18:1)(18:2)
	454	TG 52:3	TG(14:0)(18:0)(20:3)
	455	TG 52:3	TG(14:0)(18:1)(20:2)
	456	TG 52:3	TG(16:0)(16:0)(20:3)
	457	TG 52:3	TG(16:0)(16:1)(20:2)
	458	TG 52:3	TG(16:0)(18:0)(18:3)
	459	TG 52:3	TG(16:0)(18:1)(18:2)	179519	185226	193969	135573	125493	158117	95553	112662	94404	1.87874	1.64409	2.05467	1.85916	186238	139728	100873	48.6668																				7.66502e+08	1.09166e+09	1.01068e+09	7.30331e+08	7.57033e+08	7.23382e+08	5.04439e+08	4.27731e+08	4.85672e+08	1.51951
	460	TG 52:3	TG(16:1)(18:0)(18:2)
	461	TG 52:3	TG(16:1)(18:1)(18:1)																			1184000000	1691000000	1309000000	680400000	680100000	954600000	1415000000	1702000000	1832000000	0.836749	0.993537	0.71452	0.848269	1.39467e+09	771700000	1.64967e+09	25.3487
	462	TG 52:2	TG(14:0)(18:0)(20:2)
	463	TG 52:2	TG(14:0)(18:1)(20:1)
	464	TG 52:2	TG(16:0)(16:0)(20:2)
	465	TG 52:2	TG(16:0)(16:1)(20:1)
	466	TG 52:2	TG(16:0)(18:0)(18:2)
	467	TG 52:2	TG(16:0)(18:1)(18:1)	104869	122951	123527	84594	72716	96080	37059	45942	39460	2.82978	2.67622	3.13044	2.87881	117116	84463.3	40820.3	53.4795		677100000	1040000000	786800000	349200000	386800000	582500000	649700000	724000000	866800000	1.04217	1.43646	0.907707	1.12878	8.34633e+08	439500000	7.46833e+08	27.7907		8.23093e+08	8.14487e+08	7.57877e+08	5.59926e+08	5.65036e+08	5.61628e+08	3.04212e+08	2.7857e+08	2.97191e+08	2.70565
	468	TG 52:2	TG(16:1)(16:1)(20:0)
	469	TG 52:2	TG(16:1)(18:0)(18:1)
	470	TG 52:1	TG(16:0)(16:0)(20:1)
	471	TG 52:1	TG(16:0)(18:0)(18:1)	7172	7988	7373	4031	4650	4943	1400	1542	1586	5.12286	5.18029	4.6488	4.98398	7511	4541.33	1509.33	50.3455		55870000	99850000	67510000	21550000	22880000	42460000	41800000	48090000	53760000	1.3366	2.07632	1.25577	1.55623	74410000	2.89633e+07	4.78833e+07	23.6835		8.84156e+07	8.39659e+07	8.13847e+07	4.81353e+07	5.05364e+07	4.82414e+07	1.80348e+07	1.7183e+07	1.85266e+07	4.90249
	472	TG 52:1	TG(16:1)(18:0)(18:0)
	473	TG 52:0	TG(16:0)(18:0)(18:0)	411	410	459	350	352	338	319	324	306	1.2884	1.26543	1.5	1.35128	426.667	346.667	316.333	46.6577		4919000	7809000	5535000	3068000	3119000	4438000	6589000	7502000	7883000	0.746547	1.04092	0.702144	0.829871	6.08767e+06	3.54167e+06	7.32467e+06	26.406		6.2849e+06	5.69818e+06	5.509e+06	3.12256e+06	3.01835e+06	3.0553e+06	2.35291e+06	2.17825e+06	2.28465e+06	2.67111
	474	TG 54:9	TG(18:3)(18:3)(18:3)
	475	TG 54:8	TG(14:0)(20:4)(20:4)
	476	TG 54:8	TG(16:0)(18:3)(20:5)
	477	TG 54:8	TG(16:1)(18:2)(20:5)
	478	TG 54:8	TG(16:1)(18:3)(20:4)																			12620000	15710000	10170000	9897000	10190000	12820000	42360000	42120000	42610000	0.297923	0.372982	0.238676	0.303194	1.28333e+07	10969000	4.23633e+07	19.8726
	479	TG 54:8	TG(18:2)(18:3)(18:3)																			5289000	6221000	5163000	5330000	4799000	5785000	22780000	31880000	33480000	0.232177	0.195138	0.154211	0.193842	5.55767e+06	5.30467e+06	29380000	15.1832
	480	TG 54:7	TG(14:0)(20:3)(20:4)
	481	TG 54:7	TG(16:0)(16:1)(22:6)																																					1.3191e+07	8.84034e+06	1.11031e+07	1.25632e+07	1.33959e+07	1.37016e+07	2.7048e+07	2.47578e+07	2.62387e+07	0.487687
	482	TG 54:7	TG(16:0)(18:2)(20:5)	513	677	805	936	1054	1278	1994	2233	2031	0.257272	0.30318	0.396356	0.318936	665	1089.33	2086	39.5977
	483	TG 54:7	TG(16:0)(18:3)(20:4)
	484	TG 54:7	TG(16:1)(18:1)(20:5)
	485	TG 54:7	TG(16:1)(18:2)(20:4)
	486	TG 54:7	TG(16:1)(18:3)(20:3)
	487	TG 54:7	TG(18:1)(18:3)(18:3)
	488	TG 54:7	TG(18:2)(18:2)(18:3)	1446	1665	1790	1673	1773	2096	2250	3011	2448	0.642667	0.552972	0.731209	0.642283	1633.67	1847.33	2569.67	43.9492		72300000	99550000	69300000	43450000	49610000	65300000	172300000	196400000	230800000	0.419617	0.506874	0.30026	0.408917	8.03833e+07	5.27867e+07	1.99833e+08	18.8378		2.97662e+07	2.29786e+07	1.94414e+07	2.27462e+07	2.16944e+07	2.30581e+07	3.0544e+07	2.76014e+07	2.96994e+07	0.974533
	489	TG 54:6	TG(14:0)(18:0)(22:6)																																					2.64478e+07	4.41181e+07	3.67155e+07	3.87951e+07	3.91461e+07	3.84919e+07	4.8533e+07	4.88422e+07	5.09597e+07	0.544945
	490	TG 54:6	TG(14:0)(18:2)(22:4)
	491	TG 54:6	TG(14:0)(18:3)(22:3)
	492	TG 54:6	TG(16:0)(18:1)(20:5)
	493	TG 54:6	TG(16:0)(18:2)(20:4)	3316	3831	3787	3101	3293	3586	4521	5456	4210	0.733466	0.702163	0.899525	0.778385	3644.67	3326.67	4729	39.7277
	494	TG 54:6	TG(16:0)(18:3)(20:3)
	495	TG 54:6	TG(16:1)(18:1)(20:4)
	496	TG 54:6	TG(16:1)(18:2)(20:3)
	497	TG 54:6	TG(16:1)(18:3)(20:2)
	498	TG 54:6	TG(18:1)(18:2)(18:3)																			85180000	102700000	73350000	38250000	47410000	52300000	140900000	160400000	208300000	0.604542	0.640274	0.352136	0.532318	8.70767e+07	4.59867e+07	1.69867e+08	17.8976
	499	TG 54:6	TG(18:2)(18:2)(18:2)	6410	8614	7557	7071	9016	9289	12980	14333	11044	0.493837	0.600991	0.684263	0.59303	7527	8458.67	12785.7	41.6423		199700000	233900000	175900000	125300000	126800000	187300000	469400000	516000000	550300000	0.425437	0.453295	0.319644	0.399458	2.03167e+08	1.46467e+08	511900000	20.4829		9.49509e+07	8.71252e+07	7.84137e+07	8.09082e+07	7.92953e+07	7.90263e+07	9.8093e+07	9.10424e+07	1.02375e+08	0.967968
	500	TG 54:5	TG(14:0)(18:1)(22:4)
	501	TG 54:5	TG(16:0)(16:1)(22:4)
	502	TG 54:5	TG(16:0)(18:0)(20:5)
	503	TG 54:5	TG(16:0)(18:1)(20:4)
	504	TG 54:5	TG(16:0)(18:2)(20:3)
	505	TG 54:5	TG(16:0)(18:3)(20:2)
	506	TG 54:5	TG(16:1)(16:1)(22:3)
	507	TG 54:5	TG(16:1)(18:0)(20:4)
	508	TG 54:5	TG(16:1)(18:1)(20:3)
	509	TG 54:5	TG(16:1)(18:2)(20:2)
	510	TG 54:5	TG(16:1)(18:3)(20:1)
	511	TG 54:5	TG(18:0)(18:2)(18:3)
	512	TG 54:5	TG(18:1)(18:1)(18:3)
	513	TG 54:5	TG(18:1)(18:2)(18:2)	22816	24491	24923	21750	23487	24486	21767	26969	23217	1.04819	0.908117	1.07348	1.00993	24076.7	23241	23984.3	48.3573		334800000	424300000	317900000	199400000	210000000	283100000	696100000	713700000	769400000	0.480965	0.594507	0.413179	0.496217	359000000	2.30833e+08	726400000	21.2671		2.27427e+08	2.30973e+08	1.98922e+08	1.91389e+08	1.76325e+08	1.78469e+08	1.96272e+08	1.65577e+08	1.62318e+08	1.15873
	514	TG 54:4	TG(16:0)(16:0)(22:4)
	515	TG 54:4	TG(16:0)(18:0)(20:4)
	516	TG 54:4	TG(16:0)(18:1)(20:3)
	517	TG 54:4	TG(16:0)(18:2)(20:2)
	518	TG 54:4	TG(16:0)(18:3)(20:1)
	519	TG 54:4	TG(16:1)(16:1)(22:2)
	520	TG 54:4	TG(16:1)(18:0)(20:3)
	521	TG 54:4	TG(16:1)(18:1)(20:2)
	522	TG 54:4	TG(16:1)(18:2)(20:1)
	523	TG 54:4	TG(18:0)(18:1)(18:3)
	524	TG 54:4	TG(18:0)(18:2)(18:2)
	525	TG 54:4	TG(18:1)(18:1)(18:2)	28127	30697	28876	23651	27573	28393	22485	24924	23615	1.25092	1.23162	1.22278	1.23511	29233.3	26539	23674.7	50.1607		352200000	530200000	384300000	219500000	215600000	298100000	618200000	717900000	718100000	0.569719	0.738543	0.535162	0.614475	4.22233e+08	244400000	6.84733e+08	22.0784		3.44717e+08	3.29308e+08	2.57324e+08	2.49608e+08	2.06071e+08	2.32944e+08	2.06047e+08	1.67747e+08	2.2997e+08	1.67301
	526	TG 54:3	TG(16:0)(18:0)(20:3)
	527	TG 54:3	TG(16:0)(18:1)(20:2)
	528	TG 54:3	TG(16:0)(18:2)(20:1)
	529	TG 54:3	TG(16:1)(18:0)(20:2)
	530	TG 54:3	TG(16:1)(18:1)(20:1)
	531	TG 54:3	TG(18:0)(18:1)(18:2)																			199900000	331300000	222000000	109600000	126800000	175500000	298200000	327600000	349700000	0.670355	1.01129	0.63483	0.77216	2.51067e+08	137300000	3.25167e+08	23.8272
	532	TG 54:3	TG(18:1)(18:1)(18:1)	13883	15827	15498	11601	12784	13945	8210	10146	8160	1.69099	1.55993	1.89926	1.71673	15069.3	12776.7	8838.67	53.441																				2.65303e+08	2.4839e+08	2.32672e+08	1.86195e+08	1.84755e+08	1.93081e+08	1.35801e+08	1.25724e+08	1.39709e+08	1.95361
	533	TG 54:2	TG(16:0)(18:1)(20:1)
	534	TG 54:2	TG(16:0)(18:2)(20:0)
	535	TG 54:2	TG(18:0)(18:0)(18:2)
	536	TG 54:2	TG(18:0)(18:1)(18:1)	3644	4172	4637	2518	2761	3118	1402	1740	1429	2.59914	2.3977	3.24493	2.74726	4151	2799	1523.67	49.3245		43680000	74400000	49590000	18160000	20020000	33970000	53310000	57220000	66880000	0.819358	1.30024	0.741477	0.953693	55890000	24050000	5.91367e+07	20.9082		6.27028e+07	5.89529e+07	5.71178e+07	3.94959e+07	4.04581e+07	3.88573e+07	2.28944e+07	2.09158e+07	2.36127e+07	2.73878
	537	TG 54:1	TG(16:0)(18:0)(20:1)
	538	TG 54:1	TG(16:0)(18:1)(20:0)
	539	TG 54:1	TG(18:0)(18:0)(18:1)	302	412	369	267	311	284	165	192	173	1.8303	2.14583	2.13295	2.03636	361	287.333	176.667	53.4408		3430000	7180000	4667000	2049000	2383000	3240000	4700000	5249000	5628000	0.729787	1.36788	0.829247	0.975638	5.09233e+06	2.55733e+06	5.19233e+06	24.8655		6.37911e+06	5.75094e+06	5.86813e+06	3.57716e+06	3.89155e+06	3.73883e+06	1.92334e+06	1.74276e+06	1.80893e+06	3.31668
	540	TG 54:0	TG(18:0)(18:0)(18:0)	121	186	118	128	117	144	162	134	154	0.746914	1.38806	0.766234	0.967069	141.667	129.667	150	44.4571		1639000	1928000	1832000	1237000	1185000	1490000	2025000	2348000	2464000	0.809383	0.821124	0.743506	0.791338	1.79967e+06	1304000	2279000	31.9712
	541	TG 56:10	TG(18:2)(18:3)(20:5)																			2018000	2468000	1904000	3005000	3289000	3849000	18260000	20640000	20470000	0.110515	0.119574	0.0930142	0.107701	2130000	3381000	19790000	15.4243
	542	TG 56:10	TG(18:3)(18:3)(20:4)
	543	TG 56:9	TG(16:0)(18:3)(22:6)																			2333000	4421000	2069000	4073000	4709000	4924000	27320000	28630000	26600000	0.0853953	0.154418	0.077782	0.105865	2941000	4.56867e+06	2.75167e+07	15.0001
	544	TG 56:9	TG(16:0)(20:4)(20:5)
	545	TG 56:9	TG(16:1)(20:4)(20:4)
	546	TG 56:9	TG(18:1)(18:3)(20:5)
	547	TG 56:9	TG(18:2)(18:2)(20:5)	178	275	236	448	449	532	929	1183	962	0.191604	0.23246	0.245322	0.223129	229.667	476.333	1024.67	37.975		12150000	16410000	12690000	14790000	15720000	21840000	100600000	113600000	140600000	0.120775	0.144454	0.090256	0.118495	13750000	17450000	1.18267e+08	13.218
	548	TG 56:9	TG(18:2)(18:3)(20:4)
	549	TG 56:8	TG(16:0)(18:2)(22:6)	493	532	574	2014	2287	2430	6739	8359	6535	0.0731563	0.063644	0.0878347	0.0748783	533	2243.67	7211	28.973		18160000	20070000	14240000	33340000	33750000	51940000	263100000	293500000	325000000	0.0690232	0.0683816	0.0438154	0.0604067	17490000	3.96767e+07	2.93867e+08	12.7432
	550	TG 56:8	TG(16:0)(20:3)(20:5)
	551	TG 56:8	TG(16:0)(20:4)(20:4)
	552	TG 56:8	TG(16:1)(20:3)(20:4)
	553	TG 56:8	TG(18:1)(18:2)(20:5)
	554	TG 56:8	TG(18:1)(18:3)(20:4)
	555	TG 56:8	TG(18:2)(18:2)(20:4)	493	532	574	2014	2287	2430	6739	8359	6535	0.0731563	0.063644	0.0878347	0.0748783	533	2243.67	7211	28.973		30320000	30670000	26080000	23560000	29460000	32210000	128000000	139600000	155000000	0.236875	0.219699	0.168258	0.208277	2.90233e+07	28410000	1.40867e+08	16.7226
	556	TG 56:8	TG(18:2)(18:3)(20:3)
	557	TG 56:7	TG(14:0)(20:1)(22:6)																																					4.08681e+07	3.6682e+07	3.65949e+07	3.88128e+07	3.28212e+07	3.35137e+07	4.65298e+07	4.41655e+07	4.68266e+07	0.878321
	558	TG 56:7	TG(16:0)(18:1)(22:6)	702	589	731	1628	1776	2263	4174	4575	4349	0.168184	0.128743	0.168085	0.155004	674	1889	4366	37.4802		24170000	26190000	21890000	30980000	30030000	43830000	218100000	217600000	238600000	0.110821	0.120358	0.0917435	0.107641	2.40833e+07	3.49467e+07	2.24767e+08	14.0433		158594	361778	593547	1.42494e+07	1.95586e+07	1.73022e+07	5.13669e+07	4.70134e+07	4.79643e+07	0.00308747
	559	TG 56:7	TG(16:0)(18:3)(22:4)
	560	TG 56:7	TG(16:0)(20:2)(20:5)
	561	TG 56:7	TG(16:0)(20:3)(20:4)
	562	TG 56:7	TG(16:1)(18:2)(22:4)
	563	TG 56:7	TG(16:1)(20:2)(20:4)
	564	TG 56:7	TG(16:1)(20:3)(20:3)
	565	TG 56:7	TG(18:0)(18:2)(20:5)
	566	TG 56:7	TG(18:0)(18:3)(20:4)
	567	TG 56:7	TG(18:1)(18:1)(20:5)
	568	TG 56:7	TG(18:1)(18:2)(20:4)	2156	2485	2660	2551	2701	2776	4279	5332	4012	0.503856	0.466054	0.663011	0.544307	2433.67	2676	4541	38.3674		53920000	78620000	49030000	45190000	40850000	63320000	195900000	201900000	233400000	0.275242	0.389401	0.210069	0.291571	6.05233e+07	4.97867e+07	210400000	18.3767
	569	TG 56:7	TG(18:1)(18:3)(20:3)
	570	TG 56:7	TG(18:2)(18:2)(20:3)
	571	TG 56:7	TG(18:2)(18:3)(20:2)
	572	TG 56:6	TG(14:0)(20:0)(22:6)																																					5.86463e+07	5.65589e+07	4.83742e+07	4.23775e+07	4.03123e+07	4.01729e+07	5.58992e+07	5.44419e+07	5.20997e+07	1.04914
	573	TG 56:6	TG(16:0)(18:2)(22:4)
	574	TG 56:6	TG(16:0)(20:1)(20:5)
	575	TG 56:6	TG(16:0)(20:2)(20:4)
	576	TG 56:6	TG(16:0)(20:3)(20:3)
	577	TG 56:6	TG(16:1)(18:1)(22:4)
	578	TG 56:6	TG(16:1)(20:1)(20:4)
	579	TG 56:6	TG(16:1)(20:2)(20:3)
	580	TG 56:6	TG(18:0)(18:1)(20:5)
	581	TG 56:6	TG(18:0)(18:2)(20:4)
	582	TG 56:6	TG(18:0)(18:3)(20:3)
	583	TG 56:6	TG(18:1)(18:1)(20:4)	1733	2332	1777	1612	1840	1887	2551	2913	2545	0.679341	0.800549	0.698232	0.726041	1947.33	1779.67	2669.67	38.546
	584	TG 56:6	TG(18:1)(18:2)(20:3)																			55550000	86660000	60900000	34480000	29880000	44470000	145000000	166100000	158400000	0.383103	0.521734	0.38447	0.429769	6.77033e+07	3.62767e+07	156500000	16.1803
	585	TG 56:6	TG(18:1)(18:3)(20:2)
	586	TG 56:6	TG(18:2)(18:2)(20:2)
	587	TG 56:6	TG(18:2)(18:3)(20:1)
	588	TG 56:5	TG(16:0)(18:1)(22:4)
	589	TG 56:5	TG(16:0)(18:2)(22:3)
	590	TG 56:5	TG(16:0)(20:1)(20:4)
	591	TG 56:5	TG(16:0)(20:2)(20:3)
	592	TG 56:5	TG(18:0)(18:1)(20:4)
	593	TG 56:5	TG(18:0)(18:2)(20:3)
	594	TG 56:5	TG(18:0)(18:3)(20:2)
	595	TG 56:5	TG(18:1)(18:1)(20:3)
	596	TG 56:5	TG(18:1)(18:2)(20:2)	443	489	526	625	623	730	932	1081	951	0.475322	0.452359	0.553102	0.493594	486	659.333	988	44.7309		12410000	17040000	13720000	9161000	10280000	13990000	46610000	54830000	58500000	0.266252	0.310779	0.23453	0.27052	14390000	1.11437e+07	5.33133e+07	16.4596
	597	TG 56:5	TG(18:1)(18:3)(20:1)
	598	TG 56:5	TG(18:2)(18:2)(20:1)
	599	TG 56:4	TG(18:0)(18:0)(20:4)
	600	TG 56:4	TG(18:0)(18:1)(20:3)
	601	TG 56:4	TG(18:0)(18:2)(20:2)
	602	TG 56:4	TG(18:1)(18:1)(20:2)
	603	TG 56:4	TG(18:1)(18:2)(20:1)	354	350	457	450	538	489	537	879	644	0.659218	0.39818	0.709627	0.589008	387	492.333	686.667	45.8553		10980000	16530000	11320000	6873000	7641000	10910000	35840000	41010000	45570000	0.306362	0.403072	0.248409	0.319281	1.29433e+07	8.47467e+06	4.08067e+07	15.7668		1.02548e+07	1.11222e+07	1.00926e+07	1.17818e+07	1.16222e+07	1.19454e+07	1.45466e+07	1.38959e+07	1.39373e+07	0.704967
	604	TG 56:4	TG(18:2)(18:2)(20:0)
	605	TG 56:3	TG(14:0)(20:0)(22:3)																																					4.66711e+06	3.83532e+06	3.04913e+06	4.78055e+06	5.37287e+06	5.20328e+06	5.68621e+06	5.54953e+06	6.28811e+06	0.820777
	606	TG 56:3	TG(18:0)(18:1)(20:2)
	607	TG 56:3	TG(18:1)(18:1)(20:1)	169	208	241	217	235	271	294	402	275	0.57483	0.517413	0.876364	0.656202	206	241	323.667	45.5003		3732000	6930000	4191000	2632000	2822000	4868000	14730000	16160000	19170000	0.25336	0.428837	0.218623	0.300273	4951000	3.44067e+06	1.66867e+07	15.9013
	608	TG 56:3	TG(18:1)(18:2)(20:0)
	609	TG 56:2	TG(14:0)(20:0)(22:2)																																					1.57443e+06	1.48242e+06	1.49545e+06	1.57831e+06	1.44248e+06	1.42772e+06	1.33207e+06	1.20519e+06	1.28022e+06	1.18194
	610	TG 56:2	TG(16:0)(20:1)(20:1)
	611	TG 56:2	TG(18:0)(18:1)(20:1)																			1423000	2486000	1699000	1202000	1279000	1636000	3346000	3643000	4271000	0.425284	0.682405	0.397799	0.501829	1.86933e+06	1.37233e+06	3.75333e+06	24.4072
	612	TG 56:1	TG(16:0)(18:1)(22:0)																																					261128	182457	140487	141467	144182	71192.2	95208.9	127356	84209.2	2.74269
	613	TG 58:12	TG(18:2)(20:5)(20:5)	25	24	21	39	62	148	112	156	136	0.223214	0.153846	0.154412	0.177157	23.3333	83	134.667	52.5316		220200	335200	232200	1393000	1533000	1719000	12960000	12500000	12050000	0.0169907	0.026816	0.0192697	0.0210255	262533	1.54833e+06	1.25033e+07	12.1287
	614	TG 58:11	TG(14:0)(22:5)(22:6)																																					705770	559743	550894	2.65099e+06	2.586e+06	2.2692e+06	6.3405e+06	6.15056e+06	6.00003e+06	0.111311
	615	TG 58:11	TG(18:2)(18:3)(22:6)	57	47	61	172	175	213	359	445	367	0.158774	0.105618	0.166213	0.143535	55	186.667	390.333	41.9162		2565000	3563000	2476000	5363000	5509000	6820000	42300000	44330000	55000000	0.0606383	0.0803745	0.0450182	0.0620103	2868000	5.89733e+06	47210000	11.7763
	616	TG 58:11	TG(18:2)(20:4)(20:5)																			76320	199900	113600	917400	704200	1004000	8072000	8946000	8764000	0.00945491	0.0223452	0.0129621	0.0149207	129940	875200	8594000	10.0322
	617	TG 58:11	TG(18:3)(20:4)(20:4)
	618	TG 58:10	TG(18:2)(18:2)(22:6)																			8879000	11240000	7568000	18770000	18220000	23010000	130300000	134200000	148300000	0.0681427	0.0837556	0.0510317	0.0676433	9229000	20000000	137600000	13.6213		3.44623e+06	3.06884e+06	2.37432e+06	8.27703e+06	9.2771e+06	9.08263e+06	2.43917e+07	2.20843e+07	2.35424e+07	0.141287
	619	TG 58:10	TG(18:2)(20:3)(20:5)
	620	TG 58:10	TG(18:2)(20:4)(20:4)	193	194	207	623	619	732	1924	2029	1750	0.100312	0.0956136	0.118286	0.104737	198	658	1901	31.3483		1844000	1786000	1597000	2024000	2217000	2852000	12510000	12820000	20620000	0.147402	0.139314	0.0774491	0.121388	1.74233e+06	2.36433e+06	1.53167e+07	13.8597
	621	TG 58:9	TG(18:1)(18:2)(22:6)	343	400	338	881	933	1132	2509	3447	2688	0.136708	0.116043	0.125744	0.126165	360.333	982	2881.33	30.2931		9447000	13640000	8933000	15680000	17650000	20900000	143000000	148300000	156100000	0.0660629	0.0919757	0.0572261	0.0717549	1.06733e+07	1.80767e+07	1.49133e+08	11.3116		5.99919e+06	6.09867e+06	5.22679e+06	1.27035e+07	1.26741e+07	1.26236e+07	3.32097e+07	3.12758e+07	3.42975e+07	0.180646
	622	TG 58:9	TG(18:1)(20:3)(20:5)
	623	TG 58:9	TG(18:1)(20:4)(20:4)
	624	TG 58:9	TG(18:2)(18:2)(22:5)																			2522000	2753000	2409000	3898000	3732000	5586000	29080000	30570000	34970000	0.0867263	0.0900556	0.0688876	0.0818898	2.56133e+06	4.40533e+06	31540000	12.9184
	625	TG 58:9	TG(18:2)(20:3)(20:4)
	626	TG 58:9	TG(18:3)(20:3)(20:3)
	627	TG 58:8	TG(14:0)(22:2)(22:6)																																					5.56932e+06	5.2048e+06	5.19292e+06	1.00697e+07	9.63741e+06	1.11492e+07	2.65178e+07	2.48506e+07	2.57781e+07	0.210022
	628	TG 58:8	TG(18:0)(20:4)(20:4)
	629	TG 58:8	TG(18:1)(18:1)(22:6)	269	329	307	409	431	534	998	1172	1106	0.269539	0.280717	0.277577	0.275944	301.667	458	1092	32.863		13790000	15720000	11180000	16840000	17460000	25480000	136200000	149100000	160800000	0.101248	0.105433	0.0695274	0.0920694	1.35633e+07	1.99267e+07	148700000	12.2804
	630	TG 58:8	TG(18:1)(20:3)(20:4)
	631	TG 58:8	TG(18:2)(18:2)(22:4)
	632	TG 58:8	TG(18:2)(20:2)(20:4)
	633	TG 58:8	TG(18:2)(20:3)(20:3)
	634	TG 58:7	TG(18:1)(18:1)(22:5)																			7708000	12200000	8086000	7386000	8064000	10300000	57460000	66160000	68790000	0.134145	0.184401	0.117546	0.145364	9.33133e+06	8.58333e+06	6.41367e+07	11.6831
	635	TG 58:7	TG(18:1)(18:2)(22:4)	181	212	217	196	249	289	407	542	477	0.444717	0.391144	0.454927	0.430263	203.333	244.667	475.333	36.0511
	636	TG 58:7	TG(18:1)(20:2)(20:4)
	637	TG 58:6	TG(18:0)(18:2)(22:4)
	638	TG 58:6	TG(18:1)(18:1)(22:4)																			3104000	3689000	2805000	2465000	1650000	2508000	12160000	15730000	15810000	0.255263	0.23452	0.177419	0.222401	3.19933e+06	2.20767e+06	1.45667e+07	12.4264		3.31379e+06	3.04776e+06	2.72112e+06	3.3108e+06	3.01408e+06	2.73327e+06	5.61478e+06	5.05675e+06	5.1422e+06	0.59019
	639	TG 58:5	TG(18:1)(20:1)(20:3)
	640	TG 58:5	TG(18:2)(18:2)(22:1)
	641	TG 58:4	TG(18:1)(18:1)(22:2)																																					401922	312339	453507	704275	607940	708639	1.07291e+06	1.09484e+06	1.0253e+06	0.374609
	642	TG 58:4	TG(18:1)(18:2)(22:1)																			340300	684700	510400	308600	326000	568500	2513000	3178000	3257000	0.135416	0.21545	0.156709	0.169191	511800	401033	2.98267e+06	11.4762
	643	TG 58:3	TG(18:1)(18:1)(22:1)																																					443117	316539	327128	451389	469980	471241	607034	579084	532800	0.729971
	644	TG 58:3	TG(18:1)(20:1)(20:1)
	645	TG 60:13	TG(18:2)(20:5)(22:6)	35	21	24	86	120	127	284	262	235	0.123239	0.0801527	0.102128	0.10184	26.6667	111	260.333	38.676		88060	104600	579900	2275000	2592000	3063000	23720000	24210000	27330000	0.00371248	0.00432053	0.0212184	0.00975048	257520	2.64333e+06	2.50867e+07	10.4297		246108	341020	216752	908062	1.05532e+06	885770	3.59437e+06	2.93945e+06	3.04202e+06	0.0684702
	646	TG 60:13	TG(20:4)(20:4)(20:5)
	647	TG 60:12	TG(16:0)(22:6)(22:6)	32	40	39	83	86	91	266	243	246	0.120301	0.164609	0.158537	0.147815	37	86.6667	251.667	30.0231		0	0	0	1193000	885000	1686000	11470000	14150000	15420000
	648	TG 60:12	TG(18:2)(20:4)(22:6)																			705100	931100	651700	3788000	4142000	5487000	38340000	40670000	41170000	0.0183907	0.022894	0.0158295	0.0190381	762633	4.47233e+06	40060000	10.9555		250063	172276	92286.9	1.71007e+06	1.71403e+06	1.74751e+06	5.71245e+06	5.10788e+06	5.35795e+06	0.043775
	649	TG 60:12	TG(20:4)(20:4)(20:4)
	650	TG 60:11	TG(18:1)(20:4)(22:6)																			831800	1389000	744800	3606000	3678000	4719000	33920000	34250000	37180000	0.0245224	0.0405547	0.0200323	0.0283698	988533	4001000	3.51167e+07	11.0815		499829	410149	496305	1.84421e+06	1.73849e+06	1.60008e+06	6.42024e+06	6.04763e+06	5.62785e+06	0.0778522
	651	TG 60:11	TG(18:2)(20:3)(22:6)																			258200	212900	129100	716100	500300	787300	5403000	5159000	7309000	0.0477883	0.0412677	0.0176632	0.035573	200067	667900	5957000	10.8477
	652	TG 60:11	TG(20:3)(20:3)(20:5)
	653	TG 60:11	TG(20:3)(20:4)(20:4)
	654	TG 60:9	TG(18:2)(20:1)(22:6)																			74850	1267000	442900	1516000	1065000	545700	15490000	17140000	2789000	0.00483215	0.0739207	0.158802	0.0791851	594917	1.04223e+06	1.18063e+07	8.40426
	655	TG 62:15	TG(20:4)(20:5)(22:6)																			0	0	0	246400	179500	212400	2360000	2353000	2820000
	656	TG 62:14	TG(18:2)(22:6)(22:6)	31	23	16	90	104	100	368	316	232	0.0842391	0.0727848	0.0689655	0.0753298	23.3333	98	305.333	29.8174		0	0	0	2204000	2255000	2976000	22420000	25530000	29040000										11508	9867.25	9784.51	1.00978e+06	979658	830527	3.63023e+06	3.4693e+06	3.46592e+06	0.00317005
	657	TG 62:13	TG(18:1)(22:6)(22:6)	25	21	30	67	56	74	176	170	180	0.142045	0.123529	0.166667	0.144081	25.3333	65.6667	175.333	32.7243		0	0	0	787200	853600	1311000	11420000	13810000	15440000										13182	11764.6	11162.6	558855	615485	570019	2.66768e+06	2.34302e+06	2.45323e+06	0.00494139
	658	TG 62:13	TG(18:2)(22:5)(22:6)	21	21	16	38	51	53	101	95	63	0.207921	0.221053	0.253968	0.227647	19.3333	47.3333	86.3333	44.795		0	0	0	732000	786300	1118000	9033000	10080000	10840000
	659	TG 62:12	TG(18:1)(22:5)(22:6)																			155700	0	0	464400	645900	555300	10140000	11360000	12640000
	660	TG 64:16	TG(20:4)(22:6)(22:6)																			0	0	0	69750	114200	86250	1727000	1667000	1793000
[truncated: 70 more columns]
